# Supplementary material for: Excipient knowledgebase: Development of a comprehensive tool for understanding the disposition and interaction potential of common excipients
Source: CPT Pharmacometrics Syst Pharmacol. 2021 Aug 1;10(8):953–61. doi: 10.1002/psp4.12668 (PMC8376134; doi:10.1002/psp4.12668)
Supplement: Supplementary file 3 — Supplementary Material [file PSP4-10-953-s003.xlsx]

## Sheet: Compound List
						In Vitro Substrate		In Vitro Inhibitor		Clinical
Compound	Type	Functional Category	CAS Number	Cpd Param.	Clinical PK	Metabolism	Transport	Metabolism	Transport	Substrate	Inhibitor	Inducer
Acconon MC8-2	polyoxyethylene mono- and diglycerides	surfactant	91744-32-0						X
Beta-cyclodextrin	cyclodextrins	solubilizing agent stabilizing agent	7585-39-9	X
Brij S20	polyoxyethylene alkyl ethers		9005-00-9
Brij-35	polyoxyethylene alkyl ethers		9002-92-0					X	X
Capmul MCM	polyoxyethylene mono- and diglycerides	solubilizing agent emulsifier							X
Capmul PG-8	polyoxyethylene mono- and diglycerides	solubilizing agent emulsifier							X
Caprylocaproyl polyoxyl-8 glycerides NF		surfactant
Capsaicin						X		X	X
Cremophor EL	surfactant	surfactant		X	X			X	X		X
Cremophor RH40	surfactant	surfactant						X	X		X
D -α-Tocopherol polyethylene glycol 1000 succinate	surfactant							X	X		X
Diethylene glycol monoethyl ether EP/NF		surfactant		X	X
Gamma-cyclodextrin	cyclodextrins	solubilizing agent stabilizing agent	17465-86-0	X
Gelucire 44/14									X
Glyceryl monolinoleate NF	fatty acid(s)	solvent/co-solvent		X
Glyceryl monooleate (Type 40) NF	fatty acid(s)	emulsifying agent bioadhesive nonionic surfactant	25496-72-4	X
Glycol monolaurate (Type I, monoesters >45%) NF	fatty acid(s)
Hydroxypropyl beta cyclodextrin	cyclodextrins	complexing agent solubilizing agent stabilizing agent	94035-02-6 128446-35-5	X	X			X	X		X
Linoleoyl polyoxyl-6 glycerides NF	glyceride / FA derivative
Monoketocholate	bile acids
Myrj 52	polyoxyethylene stearates							X	X
Oleic acid	glyceride / FA derivative	emulsifying agent penetrant	112-80-1	X				X	X
Pluronic 188	poloxamer	emulsifying agent solubilizing agent							X		X
Pluronic 407	poloxamer	emulsifying agent solubilizing agent						X
Polyethylene glycol 2000	surfactant	solvent plasticizer						X
Polyethylene glycol 300	surfactant	solvent plasticizer							X
Polysorbate 40	surfactant	surfactant		X				X	X
Polysorbate 80	surfactant	surfactant		X	X			X	X		X
Propylene glycol	surfactant	solvent stabilizing aggent	57-55-6	X				X			X
Propylene glycol dicaprylate/dicaprate NF	surfactant	solvent/co-solvent
Propylene glycol monocaprylate (type I)	surfactant	solvent/co-solvent
Propylene glycol monolaurate (Type I)	surfactant	solvent/co-solvent
Solutol HS15	polyoxyethylene stearates		70142-34-6					X	X
Soybean lecithin			8002-43-5					X
Sulfobutylether-beta-cyclodextrin	cyclodextrins	solubilizing agent stabilizing agent complexing agent	1824100-00-0	X	X
Taurolithocholate	bile acids
Thiolated chitosan	polymer

## Sheet: Cpd Parameters
														Plasma Protein Binding			B/P
CAS number	NAME	Type	Functional Category	SYNONYMS	Mixture or Single Substance	MW (g/mol)	Type (acid/base/zwitterion)	Maximum Potency per Unit Dose	Maximum Daily Exposure (MDE)	pKa	Ref	logP	Ref	fu,p	Protein(s) Bound	Ref	Ratio	Species	Ref	F	Ref	fa	Ref	ka	Ref	Peff	Ref	Ref
91744-32-0, 223129-75-7	Acconon MC8-2	polyoxyethylene mono- and diglycerides		PEG-8 Caprylic/Capric Glycerides	mixture																							https://www.abiteccorp.com/en/pharmaceutical/pharmaceutical-dosage-forms/oral/
7585-39-9	Beta-cyclodextrin	cyclodextrins	solvent/cosolvent	Betadex, beta-cycloamylose; beta-dextrin; betadexum; Cavamax W7 Pharma; cycloheptaamylose; cycloheptaglucan; cyclomaltoheptose; Kleptose.	single	1135						-15.2
9005-00-9	Brij S20	polyoxyethylene alkyl ethers	surfactant	polyethylene glycol octadecyl ether, polyoxyethylene (20) stearyl ether, Brij® L23
9002‐92‐0	Brij-35	polyoxyethylene alkyl ethers	surfactant	polyoxyethylene lauryl ether, polyethyleneglycol lauryl ether																								https://www.abiteccorp.com/en/pharmaceutical/pharmaceutical-dosage-forms/oral/
26402-22-2, 26402-26-6	Capmul MCM	polyoxyethylene mono- and diglycerides	surfactants/emulsifying agent	Monocaprylin, glyceryl caprylate; glyceryl caprate; glyceryl monocaprylate; monoctanoin component A; Capmul MCM-C 8																								https://www.abiteccorp.com/en/pharmaceutical/pharmaceutical-dosage-forms/oral/
31565-12-5	Capmul PG-8	polyoxyethylene mono- and diglycerides	Solubilization; Emulsification	propylene glycol monocaprylate	mixture
61791-29-5	Caprylocaproyl polyoxyl-8 glycerides NF		surfactant	Labrasol	mixture																							https://www.gattefosse.com/pharmaceuticals-products/labrasol-alf
404-86-4	Capsaicin			8-Methyl-N-vanillyl-trans-6-nonenamide	single	305.41																						https://www.sigmaaldrich.com/content/dam/sigma-aldrich/docs/Sigma/Product_Information_Sheet/2/m2028pis.pdf
61791-12-6	Cremophor EL		surfactant	polyoxyl 35 castor oil; Kolliphor EL; Polyoxyethylene 35 castor oil; Macrogolglycerol ricinoleate	mixture	136.2 (MW varies)		7% -52.75 w/v (IV injection), 4.86-5% w/v (ophthalmic solution), 599.4 mg (oral capsule), 50-515 mg/mL (oral solution), 0.4 mg/mL (oral suspension), 2-5.2 mg (oral tablet), 7% w/v (subcutaneous injection), 2 mg (sublingual tablet), 4% w/w (topical cream)	24945 mg (IV, injection)																			Rowe 2009; Kolliphor EL Tech Info
61788-85-0	Cremophor RH40	surfactant	surfactant	Polyoxyl 40 hydrogenated castor oil; Polyoxyethylene 40 hydrogenated castor oil				1% w/w (dental solution), 0.53-1% w/w (ophthalmic solution), 101.25 mg (oral capsule), 102 mg/mL (oral liquid), 450 mg/mL (oral solution), 50 mg (oral tablet), 1% w/w (topical cream)	3319 mg (oral capsule), 120 mg (oral tablet)
	Cyclodextrins	surfactant			mixture
9002-96-4	D -α-Tocopherol polyethylene glycol 1000 succinate	surfactant	emulsifying agent	Vitamin E TPGS, Tocophersolan, Vitamin E polyethylene glycol succinate				300 mg (oral capsule), 300 mg/mL (oral solution), 42.5 mg (oral tablet)	85 mg (oral tablet)
111-90-0	Diethylene glycol monoethyl ether EP/NF		surfactant	Transcutol; Highly purified diethylene glycol monoethyl ether EP/NF	single	134.2		15% w/w (topical cream), 49.91% w/w (topical gel), 10% w/w (topical lotion), 5% w/w (topical ointment), 5% w/w (transdermal gel), 430 mg (transdermal system)				-0.54	PubChem
17465-86-0	Gamma-cyclodextrin	cyclodextrins	solvent/cosolvent		single	1297						-17.4
121548-04-7	Gelucire 44/14		surfactant	Lauroyl PEG-32 glycerides, Polyoxyethylene 32 lauric glycerides				0.15 mg (oral tablet)	7200 mg (oral capsule)
	Glyceryl monolinoleate NF	fatty acid(s)	solvent/cosolvent	Glycerol monolinoleate, Monolinolein	mixture	354.5
25496-72-4	Glyceryl monooleate (Type 40) NF	fatty acid(s)	emulsifying agent bioadhesive nonionic surfactant	Peceol; Monoolein, 2,3-Dihydroxypropyl oleateAldo MO; Atlas G-695; Capmul GMO; glycerol-1-oleate; glycerolimono-oleas; glyceryl mono-oleate; HallStar GMO; Imwitor 948; Kessco GMO; Ligalub; monolein; Monomuls 90-O18; mono-olein; a-mono-olein glycerol; Peceol; Priolube 1408; Stepan GMO; Tegin	single	356.5			2 mg (oral film)
	Glycol monolaurate (Type I, monoesters >45%) NF	fatty acid(s)
128446-35-5	Hydroxypropyl betadex	cyclodextrins	solvent/cosolvent	Cavasol W7; 2-hydroxypropyl-b-cyclodextrin; 2-hydroxypropylcyclomaltoheptaose; hidroksipropilbetadeksas; hydoxipropylbetadex; hydroksipropylbetadeksi; hydroxypropylbetadeksum; hydroxypropylbetadexum; Kleptose HPB.	single	1542		20% w/v (IV, injection powder for solution), 0.6 mg (oral capsule), 400 mg/mL (oral solution),	1333 mg (intramuscular injection), 1333 mg (IV injection), 288 mg (oral tablet)			-12.4
61789-25-1	Linoleoyl polyoxyl-6 glycerides NF	glyceride / FA derivative	surfactant	Labrafil M2125 CS, Softigen 767	mixture
	Monoketocholate	bile acids
9004-99-3	Myrj 52	polyoxyethylene stearates		Polyoxyl 40 stearate				1% w/v (auricular suspension), 7% w/w (ophthalmic solution), 0.5 w/v (ophthalmic suspension), 7 mg (oral capsule), 2-8.48 mg (oral tablet), 2.83% w/w (topical aerosol), 8.8% w/w (topical cream), 3% w/w (topical lotion)
112-80-1	Oleic acid	glyceride / FA derivative	lubricant	Acidum oleicum; Crodolene; Crossential 094; elaic acid; Emersol; Glycon; Groco; Hy-Phi; Industrene; Metaupon; Neo-Fat; cis-9-octadecenoic acid; 9,10-octadecenoic acid; oleinic acid; Priolene.	single	282.47	acid	0.03% w/v (IV injection), 729.9 mg (oral capsule), 0.72-2 mg (oral tablet), 0.01% w/w (inhalation aerosol), 25% w/w (topical cream), 2.5% w/w (topical gel), 7.4% w/w (topical solution), 9.6 mg (transdermal film), 22 mg (transdermal system), 1% w/w (vaginal gel)		5.02	PubChem	7.73	ChemIDplus
691397-13-4	Pluronic 188	poloxamer	surfactant	Lutrol; Monolan; poloxalkol; poloxamera; polyethylene–propylene glycol copolymer; polyoxyethylene–polyoxypropylene copolymer; Supronic; Synperonic.	single	7,680–9,510		0.2%w/v (intramuscular injection), 2.2-6 mg (IV injection), 0.1% w/v (ophthalmic solution), 3-4 mg (oral capsule), 0.25 mg/mL (oral concentrate), 26 mg/5 mL(oral granule solution), 0.5 mg/mL oral liquid), 25 mg/5mL (oral powder for solution), 100 mg/mL (oral solution), 3-66.9 mg (oral tablet), 55 mg (periodontal gel), 1% w/w (topical cream)	75 mg (oral capsule),30 mg (oral powder for suspension), 200 mg (oral suspension)
691397-13-4	Pluronic 407	poloxamer		Lutrol; Monolan; poloxalkol; poloxamera; polyethylene–propylene glycol copolymer; polyoxyethylene–polyoxypropylene copolymer; Supronic; Synperonic.	single	9,840 - 14,600		15.1% w/w (intratympanic suspension), 2% w/w (ophthalmic gel), 0.2% w/v (ophthalmic solution), 0.1% w/v (ophthalmic suspension), 5-117.1 mg (oral capsule), 0.01 mg (oral powder for suspension), 50 mg/5 mL (oral solution), 2.5 mg/5 mL (oral suspension), 106.7-110 mg (oral tablet), 1% w/w (topical cream), 0.2% w/w (topical gel), 1% w/w (topical lotion), 0.2% w/w (topical solution), 0.5% w/w (topica…
25322-68-3	Polyethylene glycol 2000	surfactant	solvent/cosolvent	Carbowax; Carbowax Sentry; Lipoxol; Lutrol E; macrogola; PEG; Pluriol E; polyoxyethylene glycol	single	1,800 - 2,200		0.01 mg (oral tablet)	108 mg (oral capsule), 2 mg (oral tablet),
25322-68-3	Polyethylene glycol 300	surfactant		Carbowax; Carbowax Sentry; Lipoxol; Lutrol E; macrogola; PEG; Pluriol E; polyoxyethylene glycol	single	285-315		97.43% w/w (auriclar drops), 50% v/v (intramuscular injection), 56.4% w/v (intramuscular solution), 44.22-65% w/v ((IV injection), 56.4% w/v (IV solution), 9 mg (oral tablet), 4% w/w (topical cream), 2% w/w (topical lotion), 57% w/w (topical ointment), 29.7% w/w (topical solution), 3 mg (oral tablet)	2 mg (oral tablet), 8 mg (oral tablet)
9005-66-7	Polysorbate 40	surfactant	surfactant	Tween 40, Polyoxyethylenesorbitan monostearate	single	620.9		0.02 mL (oral drops), 0.05 mg/5ml (oral ELIXIR), 3% w/w (topical cream), 0.2% w/w (topical gel), 2% w/w (topical liquid), 2% w/w (topical liquid), 2% w/w (topical lotion)
9005-65-6	Polysorbate 80	surfactant	surfactant	Tween 80, Tolysorbate 80 (glycol), Polyoxyethylene 20 sorbitan monooleate	single	604.8		0.02%-2.5% w/w (auricular solution/drops), 1% w/v (auricular suspension), 0.19-0.2% w/v (intra-articular injection), 5 mg (intra-articular injection), 0.04% w/v (intrabursal injection), 0.19% w/v (intralesional injection), 0.1-5% w/v (intramuscular injection/suspension/solution), 2 mg (intramuscular jnjection), 0.19-0.2% w/v (intrasynovial injection), 96.3% w/w (IV concentrate), 0.5%-69.33% (IV i…
57-55-6	Propylene glycol	surfactant	solvent/cosolvent	PG; 1,2-propanediol. 1,2-Dihydroxypropane; E1520; 2-hydroxypropanol; methyl ethylene glycol; methyl glycol; propane-1,2-diol; propylenglycolum		76.1		10-56.55% w/v (auricular solution/suspension), 1.02-1.48 mg (buccal film), 0.5-2% w/w (dental paste/solution), 41.6-82.04% w/v (intramuscular injection), 5-82.04% w/v (IV injection/solution), 12000 mg/100 mL (nasal solution), 50 mg (nasal spray), 0.75-4.4% (ophthalmic emulsion/gel/solution/drops/suspension), 1.7-148.31 mg (oral capsule/powder), 200-540 mg/mL (oral drops/liquid), 3108 mg/15 mL (or…	750 mg (IV injection solution), 7000 mg (oral concentrate), 3000-5700 mg (oral solution/suspension/syrup), 25-64 mg (oral tablet)
68583-51-7	Propylene glycol dicaprylate/dicaprate NF	surfactant	solvent/cosolvent	Decanoic acid, mixed diesters with octanoic acid and propylene glycol				NA
31565-12-5	Propylene glycol monocaprylate (type I)	surfactant	solvent/cosolvent					NA
	Propylene glycol monolaurate (Type I)	surfactant	solvent/cosolvent					6.5-9.3% w/w (topical cream), 3-4.69% w/w (topical lotion), 2-8% w/w (topical ointment), 7% w/w (vaginal cream), 135 mg (vaginal suppository),
70142-34-6	Solutol HS15	polyoxyethylene stearates	solvent/emulsifying agent	Kolliphor HS 15, Macrogol (15)-hydroxystearate, Polyethylene glycol (15)-hydroxystearate, Polyoxyethylated 12-hydroxystearic acid				NA
8002-43-5	Soybean lecithin			Epikuron 130				0.67-20 mg (oral capsule), 2 mg/mL (oral suspension), 0.33-20 mg (oral tablet), 0.1% w/w (inhalation aerosol), 1% w/w (vaginal cream)
165133-56-2	Sulfobutylether-beta-cyclodextrin	cyclodextrins	solvent/cosolvent	Captisol, Heptakis-O-(4-Sulfobutyl)-Beta-Cyclodextrin. b-Cyclodextrin sulfobutylether, sodium salt; Captisol; (SBE)m-beta-CD; SBE7-b-CD; SBECD; sulfobutylether-b-cyclodextrin, sodium salt.	single	1289.2
	Taurolithocholate	bile acids																											https://pubchem.ncbi.nlm.nih.gov/compound/Taurolithocholate
	Thiolated chitosan	polymer
Abbreviations
AUC: area under the concentration-time curve
AUCR: AUC ratio
BCRP: breast cancer resistance protein
BID: bis in die (twice daily)
BP: boiling point
CL: clearance
CYP: cytochrome P450
DDI: drug-drug interaction
DT: decomposition temperature
EP: European Pharmacopoeia
F: absolute bioavailability
fa: fraction absorbed
FDA: Food and Drug Administration
fe: fraction excreted unchanged into urine
fu,p: fraction unbound in plasma
HBD/HBA: hydrogen bond donors / acceptors
HLB: hydrophobic/lipophobic balance
IV: intravenous
MATE: multidrug and toxin extrusion
MP: melting point
N/C: not calculated; not provided
NDA: new drug application
NF: National Formulary
OAT: organic anion transporter
OATP: organic anion transporting polypeptide
OCT: organic cation transporter
Peff: permeability
P-gp: P-glycoprotein
PMID: PubMed identification number
PO: per os (orally)
PSA: polar surface area
QD: quaque die (once daily)
TID: ter in die (three times a day)
Vss: steady-state volume of distribution
Footnotes
a: 10% in water

## Sheet: Clinical PK
Clinical PK
CAS number	NAME	Population	Population Descriptor(s)	Diagnosis	# of subjects in test group	Study Design	Route of Admin.	Dose	Frequency	Duration	Cmax	Tmax	t1/2	AUC(0-inf)	CL (total)	CL (renal)	Vd	Notes	Ref
	Acconon MC8-2
7585-39-9	Beta-Cyclodextrin
	Brij S20
	Brij-35
	Capmul MCM
	Capmul PG-8
	Caprylocaproyl polyoxyl-8 glycerides NF (Labrosol)
	Capsaicin
61791-12-6	Cremophor EL	Patients		ovarian cancer			IV infusion	23.5 ± 2.4 mLa		3h	1.5 ± 0.3 µL/mL	1.3 ± 0.6 h	26.1 ± 8.8 h	47.3 ± 16.1 µL*h/mL	361 ± 183 mL/h/m2			PTX dose = 175 mg/m2	PMID: 8797769
61791-12-6	Cremophor EL	Patients		ovarian cancer			IV infusion	23.5 ± 2.4 mLa		6h	1.3 ± 0.3 µL/mL	4.6 ± 1.8 h	26.4 ± 8.0 h	44.9 ± 21.1 µL*h/mL	402 ± 210 mL/h/m2			PTX dose = 175 mg/m2	PMID: 8797769
61791-12-6	Cremophor EL	Patients		ovarian cancer			IV infusion	23.5 ± 2.4 mLa		24h	0.7 ± 0.2 µL/mL	24.9 ± 1.8 h	N/C	11.7 ± 3.4 µL*h/mL (0-27h)	N/C			PTX dose = 175 mg/m2	PMID: 8797769
61791-12-6	Cremophor EL	Patients		malignant solid tumors	2		IV infusion	8.3 mL/m2		3h	3.4 µL/mL		85.7 h (el)	253 µL*h/mL	33.5 mL/h/m2		4.00 L/m2	PTX dose = 100 mg/m2	PMID: 9717822
61791-12-6	Cremophor EL	Patients		malignant solid tumors	3		IV infusion	11.3 mL/m2		3h	4.00 ± 0.57 µL/mL		65.0 ± 20.8 h (el)	239 ± 79.1 µL*h/mL	54.9 ± 23.6 mL/h/m2		4.47 ± 0.32 L/m2	PTX dose = 135 mg/m2	PMID: 9717822
61791-12-6	Cremophor EL	Patients		malignant solid tumors	6		IV infusion	12.5 mL/m2		3h	5.82 ± 2.62 µL/mL		51.4 ± 44.1 h (el)	309 ± 218 µL*h/mL	35.3 ± 22.6 mL/h/m2		2.37 ± 1.17 L/m2	PTX dose = 150 mg/m2	PMID: 9717822
61791-12-6	Cremophor EL	Patients		malignant solid tumors	2		IV infusion	14.6 mL/m2		3h	4.80 µL/mL		71.9 h (el)	432 µL*h/mL	33.8 mL/h/m2		3.50 L/m2	PTX dose = 175 mg/m2	PMID: 9717822
61791-12-6	Cremophor EL	Patients		malignant solid tumors	3		IV infusion	16.7 mL/m2		3h	9.70 ± 1.27 µL/mL		118 ± 12.4 h (el)	891 ± 160 µL*h/mL	19.3 ± 3.13 mL/h/m2		3.27 ± 0.56 L/m2	PTX dose = 200 mg/m2	PMID: 9717822
61791-12-6	Cremophor EL	Patients		malignant solid tumors	6		IV infusion	18.8 mL/m2		3h	6.58 ± 0.52 µL/mL		113 ± 24.8 h (el)	680 ± 180 µL*h/mL	29.7 ± 8.31 mL/h/m2		4.56 ± 0.50 L/m2	PTX dose = 225 mg/m2	PMID: 9717822
61791-12-6	Cremophor EL	Patients		advanced cancer	9		IV infusion	30 mL/m2		6h	1.33 ± 0.17 µL/mL		15.1 ± 5.4 h	28.0 ± 5.8 µL/mL*h	1124 ± 303 mL/h/m2				PMID: 9796961
61791-12-6	Cremophor EL	Patients		advanced cancer	6		IV infusion	45 mL/m2		6h	1.85 ± 0.17 µL/mL		11.5 ± 6.3 h	33.4 ± 13.4 µL/mL*h	1543 ± 610 mL/h/m2				PMID: 9796961
61791-12-6	Cremophor EL	Patients		advanced cancer	4		IV infusion	60 mL/m2		6h	1.63 ± 0.32 µL/mL		16.2 ± 8.9 h	31.9 ± 15.6 µL/mL*h	2205 ± 944 mL/h/m2				PMID: 9796961
61788-85-0	Cremophor RH40
	D -α-Tocopherol polyethylene glycol 1000 succinate (TPGS) - Vitamin E TPGS
	Diethylene glycol monoethyl ether EP/NF							11.2 mmol										68% of dose excreted in urine as metabolite	http://www.inchem.org/documents/jecfa/jecmono/v30je09.htm
17465-86-0	Gamma-Cyclodextrin
121548-04-7	Gelucire 44/14
	Glyceryl monolinoleate NF
	Glyceryl monooleate (Type 40) NF
	Glycol monolaurate (Type I, monoesters >45%) NF
128446-35-5	Hydroxypropyl beta cyclodextrin	HV			14		IV	100 mg/kg	single dose		386 ± 51 µL/mL		2.15 ± 0.35 h	971 ± 199 µL/mL*h	94.5 ± 19.0 mL/h/kg		277.7 ± 148.2 mL/kg	excipient of telavancin IV	PMID 25939708
128446-35-5	Hydroxypropyl beta cyclodextrin	HV			6		IV	75 mg/kg	single dose		344 ± 61 µL/mL		3.02 ± 1.56 h	946 ± 45 µL/mL*h	79.5 ± 3.8 mL/h/kg		263 ± 101 mL/kg	excipient of telavancin IV	PMID 25939708
128446-35-5	Hydroxypropyl beta cyclodextrin	Patients		mild RI	13		IV	100 mg/kg	single dose		367 ± 37 µL/mL		2.47 ± 0.55 h	1083 ± 275 µL/mL*h	85.1 ± 25.3 mL/h/kg		248.6 ± 61.8 mL/kg	excipient of telavancin IV	PMID 25939708
128446-35-5	Hydroxypropyl beta cyclodextrin	Patients		mild RI	6		IV	75 mg/kg	single dose		476 ± 83 µL/mL		4.96 ± 6.22 h	1880 ± 1050 µL/mL*h	49.2 ± 22.7 mL/h/kg		182 ± 51 mL/kg	excipient of telavancin IV	PMID 25939708
128446-35-5	Hydroxypropyl beta cyclodextrin	Patients		moderate RI	8		IV	100 mg/kg	single dose		453 ± 58 µL/mL		5.09 ± 2.07 h	2512 ± 921 µL/mL*h	37.2 ± 11.0 mL/h/kg		228.2 ± 56.1 mL/kg	excipient of telavancin IV	PMID 25939708
128446-35-5	Hydroxypropyl beta cyclodextrin	Patients		moderate RI	6		IV	75 mg/kg	single dose		565 ± 172 µL/mL		4.18 ± 1.27 h	2729 ± 1190 µL/mL*h	32.5 ± 14.2 mL/h/kg		160 ± 71 mL/kg	excipient of telavancin IV	PMID 25939708
128446-35-5	Hydroxypropyl beta cyclodextrin	Patients		severe RI	8		IV	100 mg/kg	single dose		479 ± 57 µL/mL		12.2 ± 2.8 h	6385 ± 1713 µL/mL*h	14.6 ± 4.5 mL/h/kg		227.8 ± 32.7 mL/kg	excipient of telavancin IV	PMID 25939708
128446-35-5	Hydroxypropyl beta cyclodextrin	Patients		severe RI	4		IV	75 mg/kg	single dose		517 ± 36 µL/mL		9.84 ± 3.62 h	5440 ± 1460 µL/mL*h	14.5 ± 3.3 mL/h/kg		183 ± 23 mL/kg	excipient of telavancin IV	PMID 25939708
128446-35-5	Hydroxypropyl beta cyclodextrin	Patients		ESRD (on dialysis)	6		IV	75 mg/kg	single dose		290 ± 59 µL/mL		37.2 ± 8.72 h	8510 ± 2470 µL/mL*h	9.8 ± 4.3 mL/h/kg		473 ± 70 mL/kg	excipient of telavancin IV	PMID 25939708
128446-35-5	Hydroxypropyl beta cyclodextrin	HV			7		IV	333.3 mg	single dose	15 sec	40917 ± 4975 ng/mL	0.083 h	2.28 ± 0.42 h	53651 ± 11321 ng/mL*h	107 ± 21.2 mL/min		20.6 ± 2.45 L	excipient of diclofenac IV	PMID 29197175
128446-35-5	Hydroxypropyl beta cyclodextrin	HV			7		IV	333.3 mg	single dose	15 sec	50329 ± 7731 ng/mL	0.083 h	3.29 ± 1.66 h	67316 ± 12615 ng/mL*h	85.2 ± 16.5 mL/min		23.3 ± 9.84 L	excipient of diclofenac IV	PMID 29197175
128446-35-5	Hydroxypropyl beta cyclodextrin	Patients		mild RI	8		IV	333.3 mg	single dose	15 sec	60750 ± 16275 ng/mL	0.083 h	2.87 ± 0.69 h	128349 ± 91132 ng/mL*h	59.0 ± 31.3 mL/min		13.6 ± 5.38 L	excipient of diclofenac IV	PMID 29197175
128446-35-5	Hydroxypropyl beta cyclodextrin	Patients		moderate RI	5		IV	333.3 mg	single dose	15 sec	52700 ± 18565 ng/mL	0.083 h	6.04 ± 1.94 h	165728 ± 60386 ng/mL*h	36.2 ± 10.0 mL/min		17.7 ± 1.88 L	excipient of diclofenac IV	PMID 29197175
128446-35-5	Hydroxypropyl beta cyclodextrin	Patients		mild HI	8		IV	333.3 mg	single dose	15 sec	44813 ± 14985 ng/mL	0.083 h	2.28 ± 0.60 h	56802 ± 17412 ng/mL*h	107 ± 33.8 mL/min		20.0 ± 4.19 L	excipient of diclofenac IV	PMID 29197175
	Linoleoyl polyoxyl-6 glycerides NF (Labrafil M2125 CS, Softigen 767)
	Monoketocholate
	Myrj 52
112-80-1	Oleic acid
	Pluronic 188
	Pluronic 407
	Polyethylene glycol 2000
	Polyethylene glycol 300
	Polysorbate 40
9005-65-6	Polysorbate 80	Patients		advanced solid tumours	9		IV	3.12-3.70 mL (as part of 75 mg/m2 docetaxel, total dose 125-148 mg) or 4.00-4.45 mL (as part of docetaxel 100 mg/m2, total dose 160-178 mg)	single dose	60 min infusion	0.11 ± 0.04 µL/mL (end-of-infusion of docetaxel 75 mg/m2); 0.18 ± 0.16 µL/mL (end-of-infusion of docetaxel 100 mg/m2)							Docetaxel is supplied as 40 mg/mL formulated in 100% polysorbate 80.	PMID 9118471
9005-65-6	Polysorbate 80	Patients		advanced solid tumours	5		IV	0.67-0.93 mL (as part of 120 mg/m2 etoposide, total dose 180-250 mg)	single dose	45-120 min infusion	not detectable (< 0.06 µL/mL, in the end-infusion plasma sample)							The intravenous formulation of etoposide includes 400 mg polysorbate 80/100 mg etoposide.	PMID 9118472
57-55-6	Propylene glycol
	Propylene glycol dicaprylate/dicaprate NF
	Propylene glycol monocaprylate (type I)
	Propylene glycol monolaurate (Type I)
	Solutol HS15
	Soybean lecithin (Epikuron 130)
165133-56-2	Sulfobutylether-beta-cyclodextrin	HV			8		IV Inf; 4 h	not provided			40.5 (21.3) µL/mL	3.98 (3.50-4.00) h	1.70 ± 0.820 h	10.9 (18.5) µL/mL*h/(mg/kg)	0.0920 (18.5) L/h/kg		0.218 (28.8) L/kg	Solubilizing agent of brexanolone at the target dose of 90 µg/kg/h	NDA 211371
165133-56-2	Sulfobutylether-beta-cyclodextrin	patients		severe RI	9		IV Inf; 4 h	not provided			69.7 (13.0) µL/mL	3.98 (2.50-4.50) h	8.14 ± 2.39 h	60.0 (22.1) µL/mL*h/(mg/kg)	0.0167 (23.0) L/h/kg		0.187 (11.3) L/kg	Solubilizing agent of brexanolone at the target dose of 90 µg/kg/h	NDA 211371
165133-56-2	Sulfobutylether-beta-cyclodextrin	HV			8		IV Inf; 1 h	2400 mg			174 (14.9) µL/mL		1.7 (9.6) h	371 (13.2) µL/mL*h	6.57 (13.1) L/h	5.43 (20.4) L/h	12.8 (14.8) L	excipient of delafloxacin IV	PMID 29578585
165133-56-2	Sulfobutylether-beta-cyclodextrin	patients		mild RI	8		IV Inf; 1 h	2400 mg			160 (10.5) µL/mL		2.4 (26.6) h	446 (23.1) µL/mL*h	5.60 (20.0) L/h	6.54 (78.5) L/h	15.3 (15.2) L	excipient of delafloxacin IV	PMID 29578585
165133-56-2	Sulfobutylether-beta-cyclodextrin	patients		moderate RI	8		IV Inf; 1 h	2400 mg			181 (20.9) µL/mL		4.0 (18.8) h	802 (25.8) µL/mL*h	3.15 (23.2) L/h	2.87 (36.2) L/h	15.7 (26.5) L	excipient of delafloxacin IV	PMID 29578585
165133-56-2	Sulfobutylether-beta-cyclodextrin	patients		severe RI	8		IV Inf; 1 h	2400 mg			191 (19.8) µL/mL		9.7 (30.6) h	1989 (40.4) µL/mL*h	1.38 (36.2) L/h	1.13 (44.7) L/h	16.3 (18.2) L	excipient of delafloxacin IV	PMID 29578585
165133-56-2	Sulfobutylether-beta-cyclodextrin	patients		ESRD (on dialysis)	8		IV Inf; 1 h (before dialysis)	2400 mg			238 (24.6) µL/mL			2715 (58.3) µL/mL*h				excipient of delafloxacin IV	PMID 29578585
165133-56-2	Sulfobutylether-beta-cyclodextrin	patients		ESRD (on dialysis)	8		IV Inf; 1 h (after dialysis)	2400 mg			304 (28.3) µL/mL			7861 (31.6) µL/mL*h				excipient of delafloxacin IV	PMID 29578585
	Taurolithocholate
	Thiolated chitosan
Abbreviations
AUC: area under the concentration-time curve
AUCR: AUC ratio
BCRP: breast cancer resistance protein
BID: bis in die (twice daily)
BP: boiling point
CL: clearance
CMC: critical micelle concentration
CYP: cytochrome P450
DDI: drug-drug interaction
DT: decomposition temperature
F: absolute bioavailability
fa: fraction absorbed
FDA: Food and Drug Administration
fe: fraction excreted unchanged into urine
FP: flash point
HBD/HBA: hydrogen bond donors / acceptors
HLB: hydrophobic/lipophobic balance
IV: intravenous
MATE: multidrug and toxin extrusion
MP: melting point
N/C: not calculated; not provided
NDA: new drug application
OAT: organic anion transporter
OATP: organic anion transporting polypeptide
OCT: organic cation transporter
Peff: permeability
P-gp: P-glycoprotein
PMID: PubMed identification number
PO: per os (orally)
PSA: polar surface area
PTX: paclitaxel
QD: quaque die (once daily)
TID: ter in die (three times a day)
Vss: steady-state volume of distribution
Note
Excipients in yellow shade: added since 08/17/2020
Excipients in grey: removed since 08/17/2020
Excipients in blue: missed from the beginning

## Sheet: As Substrate
		In Vitro Metabolism and Transport											Clinical
CAS number	NAME	Metabolism						Transport					Type of Interaction	Inhibitor	Precipitant				AUCR					Enzymes/Transporters Implicated	Reference
		Enzyme	Km (µM)	Vmax	Clint	Other Kinetic Parameters (ie. CLint)	Reference	Transporter	Uptake Ratio	Efflux Ratio	Km (µM)	Reference			Dose	Formulation	ROI	Frequency/Duration		%Δ CL	Cmax	ΔTmax	ΔT1/2
112-80-1	Acid, Oleic
	Caprylocaproyl polyoxyl-8 glycerides NF
	Caprylocaproyl polyoxyl-8 glycerides NF / Caprylocaproyl macrogol-8 glycerides EP
61791-12-6	cremophor EL
61788-85-0	cremophor RH40
	Cyclodextrins
10016-20-3	Alpha-Cyclodextrin
7585-39-9	Beta-Cyclodextrin
17465-86-0	Gamma-Cyclodextrin
128446-35-5	Hydroxypropyl Betadex
	Glyceryl monolinoleate NF / Glycerol monolinoleate EP
	Glyceryl monooleate (Type 40) NF / Glycerol mono-oleates (Type 40) EP
	Highly purified diethylene glycol monoethyl ether EP/NF
	Linoleoyl polyoxyl-6 glycerides NF / Linoleoyl macrogol-6 glycerides EP
	mono, di and triglycerides with PEG esters of fatty acids (mixture) (Gelucire 43/01; 44/14, etc)
	Oil, Castor
	Oleoyl polyoxyl-6 glycerides NF / Oleoyl macrogol-6 glycerides EP
	polyethylene glycol 2000
	polyethylene glycol 400
	Polyoxyethylene mono- and diglycerides, fatty acids or fatty alcohols.
9005-64-5	polysorbate 20
	polysorbate 40
	polysorbate 60
	polysorbate 80
	polysorbate 80
	Propylene glycol dicaprylate/dicaprate NF / Propylene glycol dicaprylocaprate EP
	Propylene glycol monocaprylate (type I)
	Propylene glycol monolaurate (Type I, monoesters >45%) NF/EP
Abbreviations
AUC: area under the concentration-time curve
AUCR: AUC ratio
BCRP: breast cancer resistance protein
BID: bis in die (twice daily)
BP: boiling point
CL: clearance
CMC: critical micelle concentration
CYP: cytochrome P450
DDI: drug-drug interaction
F: absolute bioavailability
fa: fraction absorbed
FDA: Food and Drug Administration
fe: fraction excreted unchanged into urine
FP: flash point
HBD/HBA: hydrogen bond donors / acceptors
HLB: hydrophobic/lipophobic balance
IV: intravenous
MATE: multidrug and toxin extrusion
MP: melting point
NDA: new drug application
OAT: organic anion transporter
OATP: organic anion transporting polypeptide
OCT: organic cation transporter
Peff: permeability
P-gp: P-glycoprotein
PMID: PubMed identification number
PO: per os (orally)
PSA: polar surface area
QD: quaque die (once daily)
TID: ter in die (three times a day)
Vss: steady-state volume of distribution

## Sheet: As Inhibitor
Compound		In Vitro Metabolism and Transport																			Clinical
CAS number	NAME	Metabolism									Transport										Type of Interaction	Substrate	Precipitant				AUCR					Enzymes/Transporter(s) Implicated	Reference
		Enzyme	Km (µM)	Ki (µM)	IC50 (µM)	EC50 (µM)	Fold Increase (induction)	Inhibition Type	Other Kinetic Parameters (ie. CLint)	Reference	Transporter	Uptake Ratio	Efflux Ratio	Km (µM)	Ki (µM)	IC50 (µM)	EC50 (µM)	Fold Increase (induction)	Inhibition Type	Reference			Dose	Formulation	ROI	Frequency/Duration		%Δ CL	Cmax	ΔTmax	ΔT1/2
112-80-1	Acid, Oleic
	Caprylocaproyl polyoxyl-8 glycerides NF
	Caprylocaproyl polyoxyl-8 glycerides NF / Caprylocaproyl macrogol-8 glycerides EP
61791-12-6	cremophor EL	CYP2C9			0.03 mM					PubMed 21220010											inhibition	doxorubicin	30 mL/m2		IV infusion	single 6h inf every 6 wks	1.233	-0.221				P-gp	PubMed 9796961
61791-12-6	cremophor EL	CYP3A4			0.60 mM					PubMed 21220010											inhibition	fexofenadine	1440 mg		PO	single dose	1.278					P-gp	PubMed 25882073
61791-12-6	cremophor EL																				no effect	saquinavir	1440 mg		PO	single dose	0.895					P-gp	PubMed 25882073
61791-12-6	cremophor EL																				inhibition	saquinavir	100 mg		PO	single dose	1.368					P-gp	PubMed 12047481
61791-12-6	cremophor EL																				inhibition	saquinavir	1000 mg		PO	single dose	1.434					P-gp	PubMed 12047481
61791-12-6	cremophor EL																				inhibition	saquinavir	5000 mg		PO	single dose	5.012					P-gp	PubMed 12047481
61788-85-0	cremophor RH40	CYP2C9			0.03 mM					PubMed 21220010											inhibition	digoxin	600 mg	capsule	PO	TID, 10 days	1.214					P-gp	PubMed 12732840
61788-85-0	cremophor RH40	CYP3A4			0.80 mM					PubMed 21220010
	Cyclodextrins
10016-20-3	Alpha-Cyclodextrin
7585-39-9	Beta-Cyclodextrin
17465-86-0	Gamma-Cyclodextrin
128446-35-5	Hydroxypropyl Betadex
	Glyceryl monolinoleate NF / Glycerol monolinoleate EP
	Glyceryl monooleate (Type 40) NF / Glycerol mono-oleates (Type 40) EP
	Highly purified diethylene glycol monoethyl ether EP/NF
	Linoleoyl polyoxyl-6 glycerides NF / Linoleoyl macrogol-6 glycerides EP
	mono, di and triglycerides with PEG esters of fatty acids (mixture) (Gelucire 43/01; 44/14, etc)
	Oil, Castor
	Oleoyl polyoxyl-6 glycerides NF / Oleoyl macrogol-6 glycerides EP
	polyethylene glycol 2000
	polyethylene glycol 400
	Polyoxyethylene mono- and diglycerides, fatty acids or fatty alcohols.
9005-64-5	polysorbate 20
	polysorbate 40
	polysorbate 60
	polysorbate 80	CYP3A4			0.40 mM					PubMed 21220010
	polysorbate 80	CYP2C9			40					PubMed 21220010
	Propylene glycol dicaprylate/dicaprate NF / Propylene glycol dicaprylocaprate EP
	Propylene glycol monocaprylate (type I)
	Propylene glycol monolaurate (Type I, monoesters >45%) NF/EP
Abbreviations
AUC: area under the concentration-time curve
AUCR: AUC ratio
BCRP: breast cancer resistance protein
BID: bis in die (twice daily)
BP: boiling point
CL: clearance
CMC: critical micelle concentration
CYP: cytochrome P450
DDI: drug-drug interaction
F: absolute bioavailability
fa: fraction absorbed
FDA: Food and Drug Administration
fe: fraction excreted unchanged into urine
FP: flash point
HBD/HBA: hydrogen bond donors / acceptors
HLB: hydrophobic/lipophobic balance
IV: intravenous
MATE: multidrug and toxin extrusion
MP: melting point
NDA: new drug application
OAT: organic anion transporter
OATP: organic anion transporting polypeptide
OCT: organic cation transporter
Peff: permeability
P-gp: P-glycoprotein
PMID: PubMed identification number
PO: per os (orally)
PSA: polar surface area
QD: quaque die (once daily)
TID: ter in die (three times a day)
Vss: steady-state volume of distribution

## Sheet: In Vitro - Met Substrate
In Vitro - Metabolism, as substrate
CAS number	NAME	Overall Effect	Enzyme	System	Km (µM)	Vmax (nmol/min/mg)	CLint (µL/min/mg)	Comments	Reference
	Acconon MC8-2
7585-39-9	Beta-cyclodextrin
	Brij S20
	Brij-35
	Capmul MCM
	Capmul PG-8
	Caprylocaproyl polyoxyl-8 glycerides NF (Labrosol)
404-86-4	Capsaicin	Metabolism	UGT1A1	recombinant	45.3 ± 7.79	0.738 ± 0.0652	16.3 ± 1.65		PMID 25219630
404-86-4	Capsaicin	Metabolism	UGT1A3	recombinant	18.3 ± 4.16	0.0395 ± 0.00510	2.16 ± 0.520		PMID 25219630
404-86-4	Capsaicin	Metabolism	UGT1A7	recombinant	13.1 ± 3.32	0.258 ± 0.0167	19.6 ± 5.13		PMID 25219630
404-86-4	Capsaicin	Metabolism	UGT1A8	recombinant	67.5 ± 17.4	0.955 ± 0.0973	14.2 ± 3.93		PMID 25219630
404-86-4	Capsaicin	Metabolism	UGT1A9	recombinant	16.7 ± 1.60	0.0760 ± 0.00297	4.55 ± 1.18		PMID 25219630
404-86-4	Capsaicin	Metabolism	UGT2B7	recombinant	29.4 ± 6.95	0.972 ± 0.0846	33.1 ± 4.18		PMID 25219630
404-86-4	Capsaicin	Metabolism	UGT2B15	recombinant	13.9 ± 3.09	0.0117 ± 0.000804	0.843 ± 0.196		PMID 25219630
404-86-4	Capsaicin	Metabolism	UGT2B17	recombinant	32.0 ± 6.46	0.0252 ± 0.00164	0.789 ± 0.168		PMID 25219630
404-86-4	Capsaicin	Metabolism	UGT1A1, UGT1A9, UGT2B7, Other	HLM	35.3 ± 3.53	5.02 ± 0.311	142 ± 19.8		PMID 25219630
61791-12-6	Cremophor EL
61788-85-0	Cremophor RH40
	D -α-Tocopherol polyethylene glycol 1000 succinate
111-90-0	Diethylene glycol monoethyl ether EP/NF
17465-86-0	Gamma-cyclodextrin
121548-04-7	Gelucire 44/14
	Glyceryl monolinoleate N
	Glyceryl monooleate (Type 40) NF (Peceol)
	Glycol monolaurate (Type I, monoesters >45%) NF
128446-35-5	Hydroxypropyl beta cyclodextrin
	Linoleoyl polyoxyl-6 glycerides NF
	Monoketocholate
	Myrj 52
112-80-1	Oleic acid
	Pluronic 188
	Pluronic 407
	Polyethylene glycol 2000
	Polyethylene glycol 300
9005-66-7	Polysorbate 40
9005-65-6	Polysorbate 80
57-55-6	Propylene glycol
	Propylene glycol dicaprylate/dicaprate NF
	Propylene glycol monocaprylate (type I)
	Propylene glycol monolaurate (Type I)
	Solutol HS15
	Soybean lecithin (Epikuron 130)
165133-56-2	Sulfobutylether-beta-cyclodextrin (Captisol)
	Taurolithocholate
	Thiolated chitosan
	Combinations
	Cremophor EL and polyethylene glycol 400
	Polysorbate 80 and polyethylene glycol 400
Abbreviations
AUC: area under the concentration-time curve
AUCR: AUC ratio
BCRP: breast cancer resistance protein
BID: bis in die (twice daily)
BP: boiling point
CL: clearance
CMC: critical micelle concentration
CYP: cytochrome P450
DDI: drug-drug interaction
F: absolute bioavailability
fa: fraction absorbed
FDA: Food and Drug Administration
fe: fraction excreted unchanged into urine
FP: flash point
HBD/HBA: hydrogen bond donors / acceptors
HLB: hydrophobic/lipophobic balance
IV: intravenous
MATE: multidrug and toxin extrusion
MP: melting point
NDA: new drug application
OAT: organic anion transporter
OATP: organic anion transporting polypeptide
OCT: organic cation transporter
Peff: permeability
P-gp: P-glycoprotein
PMID: PubMed identification number
PO: per os (orally)
PSA: polar surface area
QD: quaque die (once daily)
TID: ter in die (three times a day)
Vss: steady-state volume of distribution
N/A: not available
Note
Excipients in yellow shade: added since 08/17/2020
Excipients in grey: removed since 08/17/2020
Excipients in blue: missed from the beginning

## Sheet: In Vitro - Transp Substrate
In Vitro - Transport, as substrate
CAS number	NAME	Overall Effect	Transporter	System	Uptake Ratio	Efflux Ratio	Km (µM)	Vmax	Other Parameters and Comments	Reference
	Acconon MC8-2
10016-20-3	Alpha-Cyclodextrin
7585-39-9	Beta-cyclodextrin
	Brij S20
	Brij-35
	Capmul MCM
	Capmul PG-8
	Caprylocaproyl polyoxyl-8 glycerides NF
	Caprylocaproyl macrogol-8 glycerides EP
	Capsaicin
8001-79-4	Castor oil
61791-12-6	Cremophor EL
61788-85-0	Cremophor RH40
	Cyclodextrins
	D -α-Tocopherol polyethylene glycol 1000 succinate
111-90-0	Diethylene glycol monoethyl ether EP/NF
17465-86-0	Gamma-cyclodextrin
121548-04-7	Gelucire 44/14
	Glyceryl monolinoleate NF / Glycerol monolinoleate EP
	Glyceryl monooleate (Type 40) NF (Peceol) / Glycerol mono-oleates (Type 40) EP
	Glycol monolaurate (Type I, monoesters >45%) NF
128446-35-5	Hydroxypropyl beta cyclodextrin
	Linoleoyl polyoxyl-6 glycerides NF / Linoleoyl macrogol-6 glycerides EP
	Monoketocholate
	Myrj 52
112-80-1	Oleic acid
	Oleoyl polyoxyl-6 glycerides NF / Oleoyl macrogol-6 glycerides EP
	Pluronic 188
	Pluronic 407
	Polyethylene glycol 2000
	Polyethylene glycol 300
9005-64-5	Polysorbate 20
9005-66-7	Polysorbate 40
9005-67-8	Polysorbate 60
9005-65-6	Polysorbate 80
57-55-6	Propylene glycol
	Propylene glycol dicaprylate/dicaprate NF / Propylene glycol dicaprylocaprate EP
	Propylene glycol monocaprylate (type I)
	Propylene glycol monolaurate (Type I, monoesters >45%) NF/EP
	Solutol HS15
	Soybean lecithin
165133-56-2	Sulfobutylether-beta-cyclodextrin
	Taurolithocholate
	Thiolated chitosan
	Combinations
	Cremophor EL and polyethylene glycol 400
	Polysorbate 80 and polyethylene glycol 400
Abbreviations
AUC: area under the concentration-time curve
AUCR: AUC ratio
BCRP: breast cancer resistance protein
BID: bis in die (twice daily)
BP: boiling point
CL: clearance
CMC: critical micelle concentration
CYP: cytochrome P450
DDI: drug-drug interaction
F: absolute bioavailability
fa: fraction absorbed
FDA: Food and Drug Administration
fe: fraction excreted unchanged into urine
FP: flash point
HBD/HBA: hydrogen bond donors / acceptors
HLB: hydrophobic/lipophobic balance
IV: intravenous
MATE: multidrug and toxin extrusion
MP: melting point
NDA: new drug application
OAT: organic anion transporter
OATP: organic anion transporting polypeptide
OCT: organic cation transporter
Peff: permeability
P-gp: P-glycoprotein
PMID: PubMed identification number
PO: per os (orally)
PSA: polar surface area
QD: quaque die (once daily)
TID: ter in die (three times a day)
Vss: steady-state volume of distribution
N/A: not available
Note
Excipients in yellow shade: added since 08/17/2020
Excipients in grey: removed since 08/17/2020
Excipients in blue: missed from the beginning

## Sheet: In Vitro - Met Precipitant
In Vitro - Metabolism, as precipitant
CAS number	NAME	Overall Effect	Inhibition Type	Enzyme	System	Precipitant Concentration	Substrate	Substrate Concentration	Metabolite	Pre-Incubation	Ki (µM)	IC50 (µM)	EC50 (µM)	Fold Increase (Induction)	Percent Inhibition	Other Parameters	Comments	Reference
	Acconon MC8-2
7585-39-9	Beta-cyclodextrin
9005-00-9	Brij S20
9002-92-0	Brij-35	Inhibition		UGT1A1	recombinant	10 mg/mL	chrysin		chrysin-7-glucuronide						0.94		Estimated from Fig. 2C, P < 0.001	PMID 27983856
9002-92-0	Brij-35	Inhibition		UGT1A1	HeLa cells	1 mg/mL	chrysin		chrysin-7-glucuronide						0.55		Estimated from Fig. 4C, P < 0.001	PMID 27983856
9002-92-0	Brij-35	Inhibition		UGT	HLM	1 mg/mL	chrysin		chrysin-7-glucuronide						0.42		Estimated from Fig. 1A, P < 0.001	PMID 27983856
9002-92-0	Brij-35	Inhibition		UGT	HIM	1 mg/mL	chrysin		chrysin-7-glucuronide						0.3		Estimated from Fig. 1B, P < 0.001	PMID 27983856
	Capmul MCM
	Capmul PG-8
	Caprylocaproyl polyoxyl-8 glycerides NF
404-86-4	Capsaicin	No Inhibition		CYP2A6	recombinant		not provided					> 100						PMID 26026989
404-86-4	Capsaicin	No Inhibition		CYP2E1	recombinant		not provided					> 100						PMID 26026989
404-86-4	Capsaicin	Inhibition		CYP2D6	recombinant		not provided					12						PMID 26026989
404-86-4	Capsaicin	Inhibition		CYP3A4	recombinant		midazolam		1'-hydroxymidazolam			16						PMID 26026989
404-86-4	Capsaicin	Inhibition		CYP2B6	recombinant		not provided					25						PMID 26026989
404-86-4	Capsaicin	Inhibition		CYP1A2	recombinant		not provided					3.1						PMID 26026989
404-86-4	Capsaicin	Inhibition		CYP2C9	recombinant		not provided					4.1						PMID 26026989
404-86-4	Capsaicin	Inhibition		CYP2C8	recombinant		not provided					6.1						PMID 26026989
404-86-4	Capsaicin	Inhibition		CYP2C19	recombinant		not provided					68						PMID 26026989
404-86-4	Capsaicin	Inhibition		CYP3A4	recombinant		testosterone		6-beta-hydroxytestosterone			9.7						PMID 26026989
404-86-4	Capsaicin	Inhibition		UGT1A1	HeLa cells		7-ethyl-10-hydroxycamptothecin (SN-38)		SN-38 glucuronide			16.2 ± 2.33						PMID 26068529
404-86-4	Capsaicin	Inhibition		UGT1A1	HeLa cells		17-beta-estradiol		estradiol-3-glucuronide			21.4 ± 1.53						PMID 26068529
404-86-4	Capsaicin	Inhibition		UGT1A1	recombinant		7-ethyl-10-hydroxycamptothecin (SN-38)		SN-38 glucuronide			23.3 ± 3.12						PMID 26068529
404-86-4	Capsaicin	Inhibition		UGT1A1	recombinant		17-beta-estradiol		estradiol-3-glucuronide			51.3 ± 4.42						PMID 26068529
404-86-4	Capsaicin	Inhibition		CYP3A4	HLM		midazolam		1'-hydroxymidazolam			21.5						PMID 20388821
404-86-4	Capsaicin	Inhibition		CYP2C19	HLM		(S)-mephenytoin		(S)-4'-hydroxymephenytoin			3.2 ± 0.6					not a TDI	PMID 20863199
404-86-4	Capsaicin	Inhibition		CYP3A	HLM		nifedipine		dehydronifedine			12 ± 4					not a TDI	PMID 20863199
404-86-4	Capsaicin	Inhibition		CYP2D6	HLM		dextromethorphan		dextrorphan	X		13 ± 5					TDI	PMID 20863199
404-86-4	Capsaicin	Inhibition		CYP2D6	HLM		dextromethorphan		dextrorphan			18 ± 5						PMID 20863199
404-86-4	Capsaicin	Inhibition		CYP2C9	HLM		diclofenac		4'-hydroxydiclofenac			2.0 ± 0.2					not a TDI	PMID 20863199
404-86-4	Capsaicin	Inhibition		CYP1A2	HLM		phenacetin		acetominophen			2.1 ± 0.2					not a TDI	PMID 20863199
404-86-4	Capsaicin	Inhibition		CYP2B6	HLM		bupropion		hydroxybupropion			24 ± 4						PMID 20863199
404-86-4	Capsaicin	Inhibition		CYP3A	HLM		midazolam		1'-hydroxymidazolam			38 ± 16					not a TDI	PMID 20863199
404-86-4	Capsaicin	Inhibition		CYP2B6	HLM		bupropion		hydroxybupropion	X		5.1 ± 0.6					TDI	PMID 20863199
404-86-4	Capsaicin	No Induction		CYP1A2	hepatocytes	10 µM								up to 1.13 ± 0.8-fold			enzyme activity, 7-ethoxyresorufin O-deethylation	PMID 20863199
404-86-4	Capsaicin	No Induction		CYP2B6	hepatocytes	10 µM								up to 0.948 ± 0.116-fold			enzyme activity, bupropion hydroxylation	PMID 20863199
404-86-4	Capsaicin	No Induction		CYP2C9	hepatocytes	3 µM								up to 1.09 ± 0.13-fold			enzyme activity, diclofenac 4'-hydroxylation	PMID 20863199
404-86-4	Capsaicin	No Induction		CYP2C19	hepatocytes	10 µM								up to 1.22 ± 0.46-fold			enzyme activity, (S)-mephenytoin 4'-hydroxylation	PMID 20863199
404-86-4	Capsaicin	No Induction		CYP2E1	hepatocytes	3 µM								up to 1.08 ± 0.06-fold			enzyme activity, chlorzoxazone 6-hydroxylation	PMID 20863199
404-86-4	Capsaicin	Inhibition		CYP2E1	HLM	10	chlorzoxazone		6-hydroxychlorzoxazon						0.15			PMID 20863199
404-86-4	Capsaicin	No Induction		CYP3A4	hepatocytes	10 µM								up to 1.36 ± 0.47-fold			enzyme activity, testosterone 6-beta-hydroxylation	PMID 20863199
404-86-4	Capsaicin	Inhibition	competitive	CYP2D6	HLM		destromethorphan		dextrorphan		12.9 ± 1.7							PMID 22375877
404-86-4	Capsaicin	Inhibition	competitive	CYP2C9	HLM		diclofenac		4'-hydroxydiclofenac		3.1 ± 0.5							PMID 22375877
404-86-4	Capsaicin	Inhibition	competitive	CYP2C19	HLM		mephenytoin		4'-hydroxymephenytoin		3.1 ± 0.5							PMID 22375877
404-86-4	Capsaicin	Inhibition	noncompetitive	CYP3A	HLM		midazolam		1'-hydroxymidazolam		32.1 ± 3.2							PMID 22375877
404-86-4	Capsaicin	Inhibition	competitive	CYP1A2	HLM		phenacetin		acetominophen		6.4 ± 1.2							PMID 22375877
404-86-4	Capsaicin	Induction		CYP3A4	HepG2 cells	1-20 µM								1.8 to 2.5-fold		2 to 3.5-fold activation in PXR	enzyme activity, fluorescence probe	PMID 22648626
404-86-4	Capsaicin	Induction		CYP3A4	HepG2 cells	1-20 µM								2.5- to 4-fold		2 to 3.5-fold activation in PXR	mRNA	PMID 22648626
404-86-4	Capsaicin	Inhibition		CYP3A4	recombinant		vivid blue EOMCC					1.84 ± 0.71						PMID 27821437
404-86-4	Capsaicin	Inhibition		CYP2C9	recombinant		vivid blue EOMCC					11.95 ± 4.24						PMID 27821437
404-86-4	Capsaicin	Inhibition		CYP1A2	recombinant		vivid blue EOMCC					2.14 ± 0.22						PMID 27821437
404-86-4	Capsaicin	Inhibition		CYP2D6	recombinant		vivid blue EOMCC					99.99 ± 5.88						PMID 27821437
61791-12-6	Cremophor EL	Inhibition		CYP3A4	recombinant	0.00085	BCF	not provided	7-hydroxy-4-trifluoromethylcoumarin						0.99		Estimated from Fig. 1	PMID 11137342
61791-12-6	Cremophor EL	Inhibition		CYP2C9	HLM		diclofenac		4'-hydroxydiclofenac			30						PMID 21220010
61791-12-6	Cremophor EL	Inhibition		CYP3A4	HLM		testosterone		6-beta-hydroxytestosterone			600						PMID 21220010
61791-12-6	Cremophor EL	Activation		CYP1A2	recombinant		vivid blue EOMCC						1.1 ± 0.2					PMID 23701529
61791-12-6	Cremophor EL	Activation		CYP3A5	recombinant		vivid green DBOMF						10.1 ± 1.1					PMID 23701529
61791-12-6	Cremophor EL	Activation		CYP2E1	recombinant		vivid blue EOMCC						113.3 ± 31.9					PMID 23701529
61791-12-6	Cremophor EL	Activation		CYP3A4	recombinant		vivid red BOMR						306.5 ± 38.5					PMID 23701529
61791-12-6	Cremophor EL	Activation		CYP2C19	recombinant		vivid blue EOMCC						36.1 ± 2.5					PMID 23701529
61791-12-6	Cremophor EL	Activation		CYP2C9	recombinant		vivid green BOMF						41.1 ± 7.8					PMID 23701529
61791-12-6	Cremophor EL	No Activation		CYP2D6	recombinant		vivid blue EOMCC											PMID 23701529
61791-12-6	Cremophor EL	Inhibition		CYP3A	Caco-2		etoposide		3'-desmethyletoposid						0.83		Estimated from Fig. 9. CYP3A-expressing Caco-2 cells (cultured in the presence of vitamin D3) were used. Elevated CYP3A4 protein expression and CYP3A activity were observed in those cells. A formulated etoposide SMEDDS (self-microemulsifying drug delivery system) containing Cremophor EL (concentration not provided) was tested	PMID 23981337
61791-12-6	Cremophor EL	Inhibition		UGT2B7	HLM		morphine		morphine-3-glucuronide				81.0 ± 6.2% at 0.425% w/v					PMID 24526241
61791-12-6	Cremophor EL	Inhibition	mixed	UGT1A1	recombinant		emodin		emodin glucuronide		0.78 mg/mL							PMID 26850314
61791-12-6	Cremophor EL	Inhibition		UGT1A1	MDCKII cells		emodin		emodin glucuronide							63.8% (excreted, P < 0.001); 52% (intracellular level, P < 0.01); 63.3% (fm)	fm value estimated from Fig. 8D, P < 0.001	PMID 26850314
61791-12-6	Cremophor EL	Inhibition		UGT	HLM	1 mg/mL	chrysin		chrysin-7-glucuronide						0.46		estimated from Fig. 1A	PMID 27983856
61791-12-6	Cremophor EL	Activation		UGT	HIM	1 mg/mL	chrysin		chrysin-7-glucuronide						1		estimated from Fig. 1B, P < 0.001	PMID 27983856
61791-12-6	Cremophor EL	Inhibition		CYP2C8	HLM		paclitaxel		6-alpha-hydroxypaclitaxel			1 µL/mL					enzyme not provided by authors	PMID 7767945
61788-85-0	Cremophor RH40	Inhibition		CYP3A4	recombinant		midazolam		1'-hydroxymidazolam			0.25 mg/mL						PMID 18499414
61788-85-0	Cremophor RH40	Inhibition		CYP2C9	HLM		diclofenac		4'-hydroxydiclofenac			30						PMID 21220010
61788-85-0	Cremophor RH40	Inhibition		CYP3A4	HLM		testosterone		6-beta-hydroxytestosterone			800						PMID 21220010
61788-85-0	Cremophor RH40	Inhibition		CYP3A	Caco-2		etoposide		3'-desmethyletoposid						0.89		Estimated from Fig. 9, test concentration N/P. CYP3A-expressing Caco-2 cells (cultured in the presence of vitamin D3) were used. Elevated CYP3A4 protein expression and CYP3A activity were observed in those cells. A formulated etoposide SMEDDS (self-microemulsifying drug delivery system) containing Cremophor EL (concentration not provided) was tested,	PMID 23981337
61788-85-0	Cremophor RH40	Inhibition		UGT2B7	HLM	0.0425% w/v	morphine		morphine-3-glucuronide						81.6 ± 3.5%			PMID 24526241
61788-85-0	Cremophor RH40	Inhibition		CES1A1	recombinant	0.1-5 µg/mL	4-nitrophenylacetate	150 µM	4-nitrophenol			1.48 µg/mL						PMID 24699684
61788-85-0	Cremophor RH40	Inhibition		CES2	recombinant	0.1-5 µg/mL	4-nitrophenylacetate	150 µM	4-nitrophenol			4.05 µg/mL						PMID 24699684
61788-85-0	Cremophor RH40	Inhibition	Competitive	CES1A1	recombinant	0.15, 1, and 2 µg/mL	imidapril	25-200 µM	imidaprilat		0.20 ± 0.09 µg/mL							PMID 24699684
61788-85-0	Cremophor RH40	Inhibition	Competitive	Carboxyl Esterase	HLM	0.5, 2, and 5 µg/mL	imidaprilat	25-200 µM	imidaprilat		0.76 ± 0.33 µg/mL							PMID 24699684
61788-85-0	Cremophor RH40	Inhibition		CES2	recombinant	100 µg/mL	irinotecan	5 µM	7-ethyl-10-hydroxycamptothecin (SN-38)						0.66		Estimated from Fig. 1B	PMID 24699684
61788-85-0	Cremophor RH40	Inhibition		CYP3A	HLM	0.03-5% v/v	nifedipine		oxidized nifedipine			0.3% v/v						PMID 12732839
9002-96-4	D -α-Tocopherol polyethylene glycol 1000 succinate	Inhibition		CYP3A4	recombinant	0.00085	7-benzyloxy-4-trifluoromethylcoumarin (BFC)		7-hydroxy-4-trifluoromethylcoumarin (HFC)						0.99		Estimated from Fig. 1	PMID 11137342
9002-96-4	D -α-Tocopherol polyethylene glycol 1000 succinate	Inhibition		CYP3A4	HLM		testosterone		6-beta-hydroxytestosterone			150						PMID 21220010
9002-96-4	D -α-Tocopherol polyethylene glycol 1000 succinate	Inhibition		CYP2C9	HLM		diclofenac		4'-hydroxydiclofenac			300						PMID 21220010
9002-96-4	D -α-Tocopherol polyethylene glycol 1000 succinate	Activation		CYP2C19	recombinant		vivid blue EOMCC						114.8 ± 22.8					PMID 23701529
9002-96-4	D -α-Tocopherol polyethylene glycol 1000 succinate	Activation		CYP1A2	recombinant		vivid blue EOMCC						208.8 ± 23.0					PMID 23701529
9002-96-4	D -α-Tocopherol polyethylene glycol 1000 succinate	Activation		CYP3A4	recombinant		vivid red BOMR						28.3 ± 0.1					PMID 23701529
9002-96-4	D -α-Tocopherol polyethylene glycol 1000 succinate	Activation		CYP2C9	recombinant		vivid green BOMF						40.1 ± 9.7					PMID 23701529
9002-96-4	D -α-Tocopherol polyethylene glycol 1000 succinate	Activation		CYP3A5	recombinant		vivid green DBOMF						420.6 ± 16.4					PMID 23701529
9002-96-4	D -α-Tocopherol polyethylene glycol 1000 succinate	Inhibition		CYP2E1	recombinant		vivid blue EOMCC					547.3 ± 54.9						PMID 23701529
9002-96-4	D -α-Tocopherol polyethylene glycol 1000 succinate	Inhibition		CYP2D6	recombinant		vivid blue EOMCC					84.0 ± 27.9						PMID 23701529
9002-96-4	D -α-Tocopherol polyethylene glycol 1000 succinate	No Inhibition		UGT	HIM	1 mg/mL	chrysin		chrysin-7-glucuronide						0.02		Estimated from Fig. 1B	PMID 27983856
9002-96-4	D -α-Tocopherol polyethylene glycol 1000 succinate	No Inhibition		UGT	HLM	1 mg/mL	chrysin		chrysin-7-glucuronide						0.05		Estimated from Fig. 1A	PMID 27983856
	Diethylene glycol monoethyl ether EP/NF
17465-86-0	Gamma-cyclodextrin
	Glyceryl monolinoleate NF
	Glyceryl monooleate (Type 40) NF
	Glycol monolaurate (Type I, monoesters >45%) NF
128446-35-5	Hydroxypropyl beta cyclodextrin	Inhibition		CYP3A4	recombinant	0.0085	BFC		HFC						0.28		Estimated from Fig. 1	PMID 11137342
128446-35-5	Hydroxypropyl beta cyclodextrin	No Inhibition		CYP2D6	recombinant	0.2-20 mM	3-(2-(N,N-diethyl-N-methylamino)-ethyl)-7-methoxy-4-methylcoumarin (AMMC)	3 µM	3-(2-(N,N-diethyl-N-methylamino)-ethyl)-7-hydroxy-4-methylcoumarin (AHMC)						0% at 20 mM		Estimated from Fig. 1d	PMID 15665498
128446-35-5	Hydroxypropyl beta cyclodextrin	Inhibition		CYP2C19	recombinant	0.2-20 mM	3-cyano-7-ethoxycoumarin (CEC)	25 µM	3-cyano-7-hydroxycoumarin (CHC)			6.81 mM						PMID 15665498
128446-35-5	Hydroxypropyl beta cyclodextrin	No Inhibition		CYP1A2	recombinant	0.2-20 mM	3-cyano-7-ethoxycoumarin (CEC)	100 µM	3-cyano-7-hydroxycoumarin (CHC)						0% at 20 mM		Estimated from Fig.1a	PMID 15665498
128446-35-5	Hydroxypropyl beta cyclodextrin	Inhibition		CYP3A4	recombinant	0.2-20 mM	7-benzyloxy-4-trifluoromethylcoumarin (BFC)	50 µM	7-hydroxy-4-trifluoromethylcoumarin (HFC)			2.68 mM						PMID 15665498
128446-35-5	Hydroxypropyl beta cyclodextrin	Activation		CYP2C9	recombinant	0.2-20 mM	7-methoxy-4-trifluoromethylcoumarin (MFC)	150 µM	7-hydroxy-4-trifluoromethylcoumarin (HFC)						1.4-fold at 2 mM		Inhibitions up to 25% were observed at higher precipitant concentrations of > 10 mM (estimated from Fig. 1b by the DIDB Editorial Team ).	PMID 15665498
	Linoleoyl polyoxyl-6 glycerides NF
	Monoketocholate
9004-99-3	Myrj 52	Inhibition		CYP3A4	recombinant	50 mM	midazolam		1'-hydroxymidazolam						0.86		Estimated from Fig. 1	PMID 18499414
9004-99-3	Myrj 52	Inhibition		CTP1A2	HLM		phenacetin		acetaminophen			181.3						PMID 19442720
9004-99-3	Myrj 52	Inhibition		CYP2C19	HLM		(S)-mephenytoin		(S)-4'-hydroxymephenytoin			20.6						PMID 19442720
9004-99-3	Myrj 52	Inhibition		CYP2C9	HLM		tolbutamide		4-hydroxytolbutamide			27.4						PMID 19442720
9004-99-3	Myrj 52	Inhibition		CYP3A4	HLM		testosterone		6-beta-hydroxytestosterone			322.2						PMID 19442720
9004-99-3	Myrj 52	Inhibition		CYP2D6	HLM		dextromethorphan		dextrorphan			491.7						PMID 19442720
9004-99-3	Myrj 52	Inhibition		CYP2A6	HLM		coumarin		7-hydroxycoumarin			950.1						PMID 19442720
9004-99-3	Myrj 52	No Inhibition		UGT2B7	HLM	0.425% w/v	morphine		morphine-3-glucuronide						13.9 ± 12.1%			PMID 24526241
112-80-1	Oleic acid	Inhibition		CYP3A4	recombinant		BFC		HFC			2.0 mM						PMID 11137342
112-80-1	Oleic acid	Inhibition		CYP2C9	recombinant	3 µM	phenytoin		p-HPPH						0.22		w/o BSA	PMID 18256202
112-80-1	Oleic acid	Inhibition		CYP2C9	recombinant	3 µM	phenytoin		p-HPPH						< 4%		with 2% BSA	PMID 18256202
112-80-1	Oleic acid	Inhibition		UGT1A9	recombinant	3 µM	4-methylumbelliferone		4-methylumbelliferone glucuronide						0.28			PMID 18362158
112-80-1	Oleic acid	Inhibition		UGT1A9	recombinant	3 µM	propofol		propofol glucuronide						0.25			PMID 18362158
112-80-1	Oleic acid	Inhibition		CYP3A4	recombinant	50 mM	midazolam		1'-hydroxymidazolam						0.21		Estimated from Fig. 1	PMID 18499414
112-80-1	Oleic acid	Inhibition	competitive	CYP1A2	recombinant		not provided					16.7 ± 2.0						PMID 22331994
112-80-1	Oleic acid	Inhibition		UGT1A1	recombinant		not provided					31.6						PMID 24104695
112-80-1	Oleic acid	Inhibition	noncompetitive	UGT1A1	recombinant		not provided				23.4							PMID 24104695
112-80-1	Oleic acid	Inhibition	noncompetitive	UGT1A1	HLM		not provided				29.3							PMID 24104695
112-80-1	Oleic acid	Inhibition		UGT1A1	human UGT1A1 transgenic mice									20- to 40-fold			in small intestines	PMID 24104695
112-80-1	Oleic acid	Inhibition		UGT1A1	human UGT1A1 transgenic mice									10- to 100-fold			in livers	PMID 24104695
112-80-1	Oleic acid	Inhibition		CYP2C9	recombinant		S-777469		S-777469 5-hydroxymethyl metabolite			20						PMID 26677906
112-80-1	Oleic acid	Inhibition		CYP2C9	recombinant		S-777469 5-hydroxymethyl metabolite		S-777469 5-carboxylic acid metabolite			5.2						PMID 26677906
112-80-1	Oleic acid	Inhibition		AKR1B10	recombinant		3-pyridinaldehyde		nicotinyl alcohol			1.2 ± 0.2						PMID 27665999
112-80-1	Oleic acid	Inhibition		AKR1B10	recombinant		geraniol		citral			1.3 ± 0.2						PMID 27665999
112-80-1	Oleic acid	Inhibition		AKR1B1	recombinant		3-pyridinaldehyde		nicotinyl alcohol			19 ± 2						PMID 27665999
112-80-1	Oleic acid	Inhibition	competitive	AKR1B10	recombinant		not provided				0.37 ± 0.07							PMID 27665999
112-80-1	Oleic acid	Inhibition		UGT1A1	HeLa cells		chrysin		chrysin-7-glucuronide						0.75		Estimated from Fig. 4C, P < 0.001	PMID 27983856
112-80-1	Oleic acid	Inhibition		UGT1A1	recombinant	10 mg/mL	chrysin		chrysin-7-glucuronide						0.98		Estimated from Fig. 2C, P < 0.001	PMID 27983856
112-80-1	Oleic acid	Inhibition		UGT	HIM		chrysin		chrysin-7-glucuronide						0.98		Estimated from Fig. 1B, P < 0.001	PMID 27983856
112-80-1	Oleic acid	Inhibition		UGT	HLM		chrysin		chrysin-7-glucuronide						0.83		Estimated from Fig. 1A, P < 0.001	PMID 27983856
112-80-1	Oleic acid	Inhibition		CYP2C19	HLM		mephenytoin		4'-hydroxymephenytoin			98.9 ± 1.2						PMID 28179134
112-80-1	Oleic acid	Inhibition		CYP1A2	HLM		phenacetin		acetaminophen			11.2 ± 1.5						PMID 28179134
112-80-1	Oleic acid	Inhibition		CYP1A2	HLM		phenacetin		acetaminophen			54.3 ± 7.4					with 0.1% BSA	PMID 28179134
112-80-1	Oleic acid	Inhibition		CYP3A4	HLM		midazolam		1'-hydroxymidazolam			11.4 ± 3.4						PMID 28179134
112-80-1	Oleic acid	Inhibition		CYP2D6	HLM		dextromethorphan		dextrorphan			18.1 ± 5.2						PMID 28179134
112-80-1	Oleic acid	Inhibition		CYP2A6	HLM		coumarin		7-hydroxycoumarin			25 ± 3.5						PMID 28179134
112-80-1	Oleic acid	Inhibition		CYP2C8	HLM		amodiaquine		N-desethylamodiaquine			4.4 ± 0.6						PMID 28179134
112-80-1	Oleic acid	Inhibition		CYP2C8	HLM		amodiaquine		N-desethylamodiaquine			79.1 ± 4.4					with 0.1% BSA	PMID 28179134
112-80-1	Oleic acid	Inhibition		CYP2C9	HLM		diclofenac		4'-hydroxydiclofenac			5.7 ± 0.7						PMID 28179134
112-80-1	Oleic acid	Inhibition		CYP2C9	HLM		diclofenac		4'-hydroxydiclofenac			90.3 ± 2.5					with 0.1% BSA	PMID 28179134
112-80-1	Oleic acid	Inhibition		CYP2B6	HLM		bupropion		hydroxybupropion			8.2 ± 0.9						PMID 28179134
112-80-1	Oleic acid	Inhibition		CYP2B6	HLM		bupropion		hydroxybupropion			71.6 ± 8.1					with 0.1% BSA	PMID 28179134
112-80-1	Oleic acid	Inhibition		CYP2E1	HLM		chlorzoxazone		6-hydroxychlorzoxazon			83.8 ± 12.3						PMID 28179134
112-80-1	Oleic acid	Inhibition		CBR1	recombinant		isatin		3-hydroxy-2-oxoindole			2.4 ± 0.4						PMID 28450226
112-80-1	Oleic acid	Inhibition	competitive	CBR1	recombinant		(S)-tetralol		(S)-tetralol oxidized metabolite		1.2 ± 0.1							PMID 28450226
112-80-1	Oleic acid	Inhibition		CES1A1	recombinant	500 µM	4-nitrophenylacetate	150 µM	4-nitrophenol						0.3		Estimated from Fig. 4A	PMID 24699684
112-80-1	Oleic acid	No Inhibition		CES2	recombinant	500 µM	4-nitrophenylacetate	150 µM	4-nitrophenol						0.12		Estimated from Fig. 4B	PMID 24699684
112-80-1	Oleic acid	No Inhibition		CES1A1	recombinant	500 µM	imidapril	100 µM	imidaprilat						0.02		Estimated from Fig. 1A	PMID 24699684
112-80-1	Oleic acid	No Inhibition		CES2	recombinant	500 µM	irinotecan	5 µM	7-ethyl-10-hydroxycamptothecin (SN-38)						0.17		Estimated from Fig. 1B	PMID 24699684
9003-11-6	Pluronic 188 (poloxamer 188)	Inhibition		CES1A1	recombinant	100 µg/mL	4-nitrophenylacetate	150 µM	4-nitrophenol						0.81		estimated from Fig. 4A	PMID 24699684	2021-04-19
9003-11-6	Pluronic 188 (poloxamer 188)	Inhibition		CES2	recombinant	100 µg/mL	4-nitrophenylacetate	150 µM	4-nitrophenol						0.8		estimated from Fig. 4B	PMID 24699684
9003-11-6	Pluronic 188 (poloxamer 188)	Inhibition		CES1A1	recombinant	100 µg/mL	imidapril	100 µM	imidaprilat						0.82		estimated from Fig. 1A	PMID 24699684
9003-11-6	Pluronic 188 (poloxamer 188)	Inhibition		CES2	recombinant	100 µg/mL	irinotecan	5 µM	7-ethyl-10-hydroxycamptothecin (SN-38)						0.71		estimated from Fig. 1B	PMID 24699684
9003-11-6	Pluronic 407 (Pluronic F407)	Activation		UGT	HLM		chrysin		chrysin-7-glucuronide						0.96		Estimated from Fig. 1A, P < 0.01	PMID 27983856
9003-11-6	Pluronic 407 (Pluronic F407)	Activation		UGT	HIM		chrysin		chrysin-7-glucuronide						0.3		Estimated from Fig. 1B, P < 0.01	PMID 27983856
25322-68-3	Polyethylene glycol 2000	Inhibition		CYP3A4	recombinant	50 mM	midazolam		1'-hydroxymidazolam						0.87		Estimated from Fig. 1	PMID 18499414
25322-68-3	Polyethylene glycol 2000	No Inhibition		UGT2B7	HLM	0.425% w/v	morphine		morphine-3-glucuronide						3.4 ± 0.6%			PMID 24526241
25322-68-3	Polyethylene glycol 300
9005-66-7	Polysorbate 40	Inhibition		UGT2B7		0.0425%w/v									40.0 ± 5.1%			PubMed 24526241
9005-65-6	Polysorbate 80	Inhibition		CYP3A4	recombinant	0.0003	BFC		HFC						0.98		Estimated from Fig. 1	PMID 11137342
9005-65-6	Polysorbate 80	Inhibition		CYP3A4	recombinant	50 mM	midazolam		1'-hydroxymidazolam						0.25		Estimated from Fig. 1	PMID 18499414
9005-65-6	Polysorbate 80	No Induction		CYP3A4	LS174T cells									0.9			mRNA; no activation of PXR	PMID 20503067
9005-65-6	Polysorbate 80	Down Regulation		CYP3A4	Fa2N4 cells	1 mg/mL								0.5		0.5-fold in PXR	in mRNA; P < 0.01	PMID 20503067
9005-65-6	Polysorbate 80	Down Regulation		CYP3A4	hepatocytes									0.3		0.5-fold in PXR	in mRNA, P < 0.05	PMID 20503067
9005-65-6	Polysorbate 80	Inhibition		CYP2C9	HLM		diclofenac		4'-hydroxydiclofenac			40						PMID 21220010
9005-65-6	Polysorbate 80	Inhibition		CYP3A4	HLM		testosterone		6-beta-hydroxytestosterone			400						PMID 21220010
9005-65-6	Polysorbate 80	Inhibition		CYP3A	Caco-2		etoposide		3'-desmethyletoposide						0.75		Estimated from Fig. 9, test concentration N/P. Elevated CYP3A4 protein expression and CYP3A activity were observed in those cells.A formulated etoposide SMEDDS (self-microemulsifying drug delivery system) containing Cremophor EL (concentration not provided) was tested	PMID 23981337
9005-65-6	Polysorbate 80	Inhibition		UGT2B7	HLM	0.425% w/v	morphine		morphine-3-glucuronide						67.5 ± 2.0%			PMID 24526241
9005-65-6	Polysorbate 80	Inhibition		CES1A1	recombinant	500 µM	4-nitrophenylacetate	150 µM	4-nitrophenol						0.47		Estimated from Fig. 4A	PMID 24699684
9005-65-6	Polysorbate 80	Inhibition		CES2	recombinant	500 µM	4-nitrophenylacetate	150 µM	4-nitrophenol						0.81		Estimated from Fig. 4B	PMID 24699684
9005-65-6	Polysorbate 80	Inhibition		CES1A1	recombinant	500 µM	imidapril	100 µM	imidaprilat						0.73		Estimated from Fig. 1A	PMID 24699684
9005-65-6	Polysorbate 80	Inhibition		CES2	recombinant	500 µM	irinotecan	5 µM	7-ethyl-10-hydroxycamptothecin (SN-38)						0.81		Estimated from Fig. 1B	PMID 24699684
57-55-6	Propylene glycol	Inhibition		CYP3A4	recombinant	0.0085	BFC		HFC						0.2		Estimated from Fig. 1	PMID 11137342
57-55-6	Propylene glycol	No Induction		CYP3A4	Fa2N4 cells	0.4 mg/mL								1.1		1.6-fold	in mRNA, no activation of PXR. estimated from Fig. 2A	PMID 20503067
57-55-6	Propylene glycol	No Induction		CYP3A4	hepatocytes	0.4 mg/mL								1.2		1.6-fold	in mRNA, no activation of PXR. Estimated from Fig. 3A	PMID 20503067
57-55-6	Propylene glycol	No Induction		CYP3A4	LS174T cells	0.4 mg/mL								0.8		1.6-fold	in mRNA, no activation of PXR. Eestimated from Fig. 4A	PMID 20503067
57-55-6	Propylene glycol	Inhibition		CES1A1	recombinant	500 µM	4-nitrophenylacetate	150 µM	4-nitrophenol						0.58		Estimated from Fig. 4A	PMID 24699684
57-55-6	Propylene glycol	No Inhibition		CES2	recombinant	500 µM	4-nitrophenylacetate	150 µM	4-nitrophenol						0.02		Estimated from Fig. 4B	PMID 24699684
57-55-6	Propylene glycol	Inhibition		CES1A1	recombinant	500 µM	imidapril	100 µM	imidaprilat						0.4		Estimated from Fig. 1A	PMID 24699684
57-55-6	Propylene glycol	Inhibition		CES2	recombinant	500 µM	irinotecan	5 µM	7-ethyl-10-hydroxycamptothecin (SN-38)						0.24		Estimated from Fig. 1B	PMID 24699684
	Propylene glycol dicaprylate/dicaprate NF
	Propylene glycol monocaprylate (type I)
	Propylene glycol monolaurate (Type I)
70142-34-6	Solutol HS15	Activation		CYP2C9	recombinant		vivid green DBOMF						123.2 ± 9.0					PMID 23701529
70142-34-6	Solutol HS15	Activation		CYP2C19	recombinant		vivid blue EOMCC						839.3 ± 12.0					PMID 23701529
70142-34-6	Solutol HS15	Activation		CYP3A4	recombinant		vivid red BOMR						88.3 ± 15.5					PMID 23701529
70142-34-6	Solutol HS15	Inhibition		CYP2D6	recombinant		vivid blue EOMCC					147.0 ± 13.5						PMID 23701529
70142-34-6	Solutol HS15	Inhibition		CYP1A2	recombinant		vivid blue EOMCC					328.1 ± 11.6						PMID 23701529
70142-34-6	Solutol HS15	Inhibition		CYP2E1	recombinant		vivid blue EOMCC					338.6 ± 19.1						PMID 23701529
70142-34-6	Solutol HS15	No Inhibition		CYP3A5	recombinant		vivid green DBOMF											PMID 23701529
70142-34-6	Solutol HS15	Inhibition		UGT2B7	HLM	0.425% w/v	morphine		morphine-3-glucuronide						51.0 ± 3.8%	51.0 ± 3.8%		PMID 24526241
70142-34-6	Solutol HS15	Inhibition		UGT	HLM	1 mg/mL	chrysin		chrysin-7-glucuronide						0.5	0.5	Estimated from Fig. 1A, P < 0.001	PMID 27983856
70142-34-6	Solutol HS15	Activation		UGT		1 mg/mL								1.25			Estimated from Fig. 1B, P < 0.01	PMID 27983856
8002-43-5	Soybean lecithin	Inhibition		CYP3A4	recombinant		midazolam		1'-hydroxymidazolam			6.61 mg/mL						PMID 18499414
8002-43-5	Soybean lecithin	No Inhibiton		UGT	HIM	1 mg/mL	chrysin		chrysin-7-glucuronide						0.02	0.02	Estimated from Fig. 1A	PMID 27983856
8002-43-5	Soybean lecithin	No Inhibiton		UGT	HLM	1 mg/mL	chrysin		chrysin-7-glucuronide						-5%	-5%	Estimated from Fig. 1A	PMID 27983856
165133-56-2	Sulfobutylether-beta-cyclodextrin
	Taurolithocholate
	Thiolated chitosan
	Combinations
	Cremophor EL and polyethylene glycol 400	Inhibition		CYP3A4	recombinant	0.0085	BFC		HFC						0.99	0.99	Estimated from Fig. 1	PMID 11137342
	Polyethylene glycol 400 and polysorbate 20	Inhibition		UGT2B7	HLM	0.000425% - 0.425% w/v	morphine	500 µM	morphine-3-glucuronide			0.00419% w/v						PMID 24526241
Abbreviations
AUC: area under the concentration-time curve
AUCR: AUC ratio
BCF: 7-benzyloxy-4-trifluoromethylcoumarin
BCRP: breast cancer resistance protein
BID: bis in die (twice daily)
BP: boiling point
CL: clearance
CMC: critical micelle concentration
CYP: cytochrome P450
DDI: drug-drug interaction
F: absolute bioavailability
fa: fraction absorbed
FDA: Food and Drug Administration
fe: fraction excreted unchanged into urine
FP: flash point
HBD/HBA: hydrogen bond donors / acceptors
HFC: 7-hydroxy-4-trifluoromethylcoumarin
HLB: hydrophobic/lipophobic balance
IV: intravenous
MATE: multidrug and toxin extrusion
MP: melting point
N/A: not available
NDA: new drug application
OAT: organic anion transporter
OATP: organic anion transporting polypeptide
OCT: organic cation transporter
Peff: permeability
P-gp: P-glycoprotein
p-HPPH: 5-(4-hydroxyphenyl)-5-phenylhydantoin
PMID: PubMed identification number
PO: per os (orally)
PSA: polar surface area
QD: quaque die (once daily)
TID: ter in die (three times a day)
Vss: steady-state volume of distribution

## Sheet: In Vitro - Transp Precipitant
In Vitro - Transport, as precipitant
CAS number	NAME	Overall Effect	Transporter	Inhibition Type	System	Precipitant Concentration	Substrate	Substrate Concentration	Pre-Incubation	Ki (µM)	IC50 (µM)	EC50 (µM)	Fold Increase	Percent Inhibition	Other Parameters	Comments	Reference
91744-32-0, 223129-75-7	Acconon MC8-2	No Inhibition	MPR2		Caco-2 cells		CDCF									Intracellular accumulation of the substrate was not affected	PMID 30784086
91744-32-0, 223129-75-7	Acconon MC8-2	No Inhibition	P-gp		Caco-2 cells		rhodamine 123									Intracellular accumulation of the substrate was not affected	PMID 30784086
7585-39-9	Beta-cyclodextrin
9002‐92‐0	Brij-35	Inhibition	MRP, P-gp		Caco-2 cells		bis(12)-hupyridone								In the presence of 6, 30, and 60 µM Brij 35, the Papp AB (10^-6 cm/s) values were increased from virtually 0 to 0.353 ± 0.013 (P<0.01), 0.523 ± 0.022, and 0.280 ± 0.031, PappBA (10^-6 cm/s) values were reduced from 1.591 ± 0.071 to 0.444 ± 0.010 (P<0.01), 0.291 ± 0.013, and 0.164 ± 0.046, respectively, resulting in decreased efflux ratios of 1.26, 0.56, and 0.58, respectively		PMID 21271607
26402-22-2, 26402-26-6	Capmul MCM	No Inhibition	MRP2		MDCK-transfected		CMFDA									According to the authors, no inhibition was observed (value not provided)	PMID 12761814
26402-22-2, 26402-26-6	Capmul MCM	No Inhibition	MPR2		Caco-2 cells		CDCF									Intracellular accumulation of the substrate was not affected	PMID 30784086
26402-22-2, 26402-26-6	Capmul MCM	No Inhibition	P-gp		Caco-2 cells		rhodamine 123									Intracellular accumulation of the substrate was not affected	PMID 30784086
31565-12-5	Capmul PG-8	No Inhibition	MPR2		Caco-2 cells		CDCF									Intracellular accumulation of the substrate was not affected	PMID 30784086
31565-12-5	Capmul PG-8	No Inhibition	P-gp		Caco-2 cells		rhodamine 123									Intracellular accumulation of the substrate was not affected	PMID 30784086
	Caprylocaproyl polyoxyl-8 glycerides NF
404-86-4	Capsaicin	Inhibition	BSEP		membrane vesicles		taurocholic acid				< 10						PMID 22961681
404-86-4	Capsaicin	Inhibition	P-gp		Caco-2 cells	10 - 100 µM	digoxin								The efflux ratios were reduced from 4.11 to 2.34, 1.91, 1.04, and 1 at 10, 25, 50, and 100 µM capsaicin concentrations, respectively		PMID 16674925
404-86-4	Capsaicin	Inhibition	P-gp		LS-180V cells	100 µM	rhodamine 123								In the presence of 100 µM capsaicin, accumulation of rhodamine 123 was significantly increased 1.44-fold (P < 0.001)		PMID 20118549
404-86-4	Capsaicin	Inhibition	P-gp		RPMI 2650	50, 100, 200 µM	rhodamine 123								Rhodamine 123 efflux ratio was changed from 2.33 to 2.83, 2.17 and 0.50 at 50, 100, and 200 µM, respectively		PMID 31340396
61791-12-6	Cremophor EL	Inhibition	MCT		Caco-2 cells	0.01-1 mM	benzoic acid								Cremophor EL decreased the PappAB value (10^6 cm/s) from 105 ± 6.16 to 98.8 ± 8.71, 92.6 ± 3.90, 90.7 ± 4.96, 87.4 ± 1.54, and 88.4 ± 3.38 at 0.01, 0.02, 0.03, 0.25, and 1 mM, respectively.		PMID 12208453
61791-12-6	Cremophor EL	Inhibition	P-gp		Caco-2 cells	0.01-1 mM	rhodamine 123								efflux ratio decreased from 8.21 to 7.77, 5.45, 4.61, 2.51, and 1.17 at 10.01, 0.02, 0.03, 0.25, and 1 mM, respectively		PMID 12208453
61791-12-6	Cremophor EL	No Inhibition	PEPT1		Caco-2 cells	0.01-0.25 mM	glycylsarcosine									Cremophor EL did not significantly affect the PappAB values	PMID 12208453
61791-12-6	Cremophor EL	Inhibition	P-gp		Caco-2 cells	0.001	paclitaxel								efflux ratio decreased from 13.2 to 5.15		PMID 12210046
61791-12-6	Cremophor EL	No Inhibition	P-gp		MDCK-transfected	0.001	paclitaxel								Efflux ratio did not change, 28.4 control vs. 30.5		PMID 12210046
61791-12-6	Cremophor EL	No Inhibition	MRP2		MDCK-transfected	not provided	5-chloromethylfluorescein diacetate (CMFDA)	50 nM								According to the authors, no inhibition was observed (value not provided).	PMID 12761814
61791-12-6	Cremophor EL	Inhibition	OATP1B3		X. laevis oocytes	0.01	paclitaxel							0.744			PMID 16210916
61791-12-6	Cremophor EL	Inhibition	BCRP		MDCK-transfected		mitoxantrone								Cremophor EL significantly increased the intracellular accumulation of mitoxantrone compared to control by 140%	Estimated from Fig. 2A by the DIDB Editorial Team, P < 0.01	PMID 17900739
61791-12-6	Cremophor EL	Inhibition	P-gp		MDCK-transfected		mitoxantrone								Cremophor EL significantly increased the intracellular accumulation of mitoxantrone compared to control by 260%	Estimated from Fig. 2B by the DIDB Editorial Team, P < 0.01	PMID 17900739
61791-12-6	Cremophor EL	Inhibition	MRP2		MDCK-transfected		calcein AM								Cremophor EL significantly decreased Papp value in a concentration-dependent manner (values not provided). According to the authors, Cremophor EL inhibited the MRP2-mediated calcein efflux		PMID 20600890
61791-12-6	Cremophor EL	Inhibition	P-gp		MDCK-transfected	0.0001	calcein AM	1 uM							Accumulation of calcein AM was higher in P-gp cells than in control cells at all tested concentrations of the precipitant. The maximal RFU was 2.2 and 1 at 0.01% in P-gp and control cells, respectively	Estimated from Fig. 2 by the DIDB Editorial Team	PMID 20600890
61791-12-6	Cremophor EL	No Induction	MRP2		MDCK-transfected											Cremorphor EL (0.01% and 0.025%) did not induce MRP2 mRNA or protein expression after 7h incubation in MDCK-MRP2 cells.	PMID 20600890
61791-12-6	Cremophor EL	Inhibition	OATP1A2		HEK293-transfected		taurocholic acid				0.00034% w/v						PMID 22808947
61791-12-6	Cremophor EL	Inhibition	OATP1A2		HEK293-transfected		estrone-3-sulfate				0.00054% w/v						PMID 22808947
61791-12-6	Cremophor EL	Inhibition	OATP1B3		HEK293-transfected		estradiol-17-beta-glucuronide				0.001% w/v						PMID 22808947
61791-12-6	Cremophor EL	Inhibition	OATP2B1		HEK293-transfected		estrone-3-sulfate				0.0011% w/v						PMID 22808947
61791-12-6	Cremophor EL	Inhibition	OATP1B3		HEK293-transfected		BSP				0.0047% w/v						PMID 22808947
61791-12-6	Cremophor EL	Inhibition	OATP2B1		HEK293-transfected		BSP				0.0098% w/v						PMID 22808947
61791-12-6	Cremophor EL	Inhibition	NTCP		HEK293-transfected		BSP				0.012% w/v						PMID 22808947
61791-12-6	Cremophor EL	Inhibition	OATP1B1		HEK293-transfected		estrone-3-sulfate				0.19% w/v						PMID 22808947
61791-12-6	Cremophor EL	Inhibition	OATP1B1		HEK293-transfected		BSP				0.3% w/v						PMID 22808947
61791-12-6	Cremophor EL	Inhibition	NTCP		HEK293-transfected		taurocholic acid				2.8% w/v						PMID 22808947
61791-12-6	Cremophor EL	Inhibition	P-gp		Caco-2 cells	not provided	etoposide	50 ug/mL							Etoposide SMEDDS incubation resulted in up to 2.8-fold higher etoposide accumulation at 1:250 dilution of the formulation than etoposide solution incubation	Estimated from Fig. 7a by the DIDB Editorial Team, P < 0.01. A formulated etoposide SMEDDS (self-microemulsifying drug delivery system) containing Cremophor EL (concentration not provided) was tested, and an etoposide solution was used as a control.	PMID 23981337
61791-12-6	Cremophor EL	Inhibition	OATP1B1		CHO-transfected	1% w/v	paclitaxel							0.39		value estimated from Figure 1D by the DIDB Editorial Team; P < 0.05	PMID 24755470
61791-12-6	Cremophor EL	Inhibition	OATP1B3		CHO-transfected	1% w/v	paclitaxel							0.95		Estimated from Figure 1D by the DIDB Editorial Team; P < 0.05	PMID 24755470
61791-12-6	Cremophor EL	Inhibition	MRP2		Caco-2 cells	0.1 - 100 µg/m	scutellarin								The efflux ratios were reduced from 5.36 to 2.62, 1.59, 1.38, and 1.22 in the presence of 0.1, 1, 10, and 100 µg/mL Cremophor EL, respectively. All efflux ratios obtained in the presence of Cremophor EL were significantly lower than the control (P < 0.05)		PMID 25579428
61791-12-6	Cremophor EL	Inhibition	MRP2		membrane vesicles	0.1-100 µg/mL	scutellarin								In the presence of 0.1, 1, 10, and 100 µg/mL Cremophor EL, the MRP2-mediated scutellarin accumulation in vesicles increased significantly by 1.5-, 2.8-, 3.0-, and 4.5-fold, respectively	Estimated from Fig. 2a by the DIDB Editorial Team, P < 0.05)	PMID 25579428
61791-12-6	Cremophor EL	Inhibition	P-gp		Caco-2 cells	400 µM	doxorubicin								The efflux ratio was significantly decreased from 2.2 to 1.7 (P < 0.0001)		PMID 26685728
61791-12-6	Cremophor EL	Activation	MRP2		MDCK-transfected	5 µg/mL	scutellarin	50 µM							Cremophor EL significantly decreases in the efflux ratio of scutellarin (P < 0.01), the Papp B-A (>4-fold decrease, P < 0.01), and the Papp A-B (P < 0.05) were observed in MRP2 cells compared to control. In the presence of cremophor EL, accumulation of scutellarein significantly increased to 136% of control (P < 0.01).	Efflux ratios of scutellarein in MRP2 cells were estimated from Fig. 3 by the DIDB Editorial Team	PMID 27586020
61791-12-6	Cremophor EL	Inhibition	MRP2		MDCK-transfected		scutellarin								In the presence of cremophor EL, significantly decreases in the efflux ratio of scutellarin (P < 0.01), the Papp B-A (>4-fold decrease, P < 0.01), and the Papp A-B (P < 0.05) were observed in MRP2 cells compared to control. In the presence of cremophor EL, accumulation of scutellarin significantly increased to 136% of control (P < 0.01). According to the authors, cremophor EL inhibited the MRP2-m…	Efflux ratios were estimated from Fig. 3 by the DIDB Editorial Team	PMID 27586020
61791-12-6	Cremophor EL	Inhibition	BCRP		MDCK-transfected		scutellarin								In the presence of cremophor EL, significant decreases in the efflux ratio (P < 0.01), and the Papp B-A (P < 0.01) of scutellarein, and a significant increase in the Papp A-B (P < 0.01) were observed in BCRP cells compared to control.	The efflux ratio in the presence of cremophor EL in BCRP cells was estimated from Fig. 3 by the DIDB Editorial Team. According to the authors, cremophor EL inhibited BCRP-mediated efflux of scutellarin; however, cremophor EL also significantly inhibited the efflux ratio of scutellarin in control MDCK cells (P < 0.01).	PMID 27586020
61791-12-6	Cremophor EL	Inhibition	BCRP		membrane vesicles		scutellarin								In the presence of cremophor EL, the accumulation of scutellarein significantly increased in BCRP membrane vesicles (P < 0.01)		PMID 27586020
61791-12-6	Cremophor EL	Inhibition	MRP2		membrane vesicles	6.25, 25, 100 nM	scutellarin								In the presence of cremophor EL, the accumulation of scutellarein significantly increased in MRP2 membrane vesicles (P < 0.05 at 6.25 nM and P < 0.01 at 25 and 100 nM).		PMID 27586020
61791-12-6	Cremophor EL	Inhibition	MRP2		membrane vesicles	25 and 100 nM	scutellarin								In the presence of cremophor EL, the accumulation of scutellarein significantly increased in MRP3 membrane vesicles (P < 0.01). In the presence of higher cremophor EL concentrations (25 and 100 nM), the accumulation of scutellarein significantly decreased by 46.4% and 54.7%, respectively, in MRP3 membrane vesicles (P < 0.05 for both).		PMID 27586020
61791-12-6	Cremophor EL	Inhibition	OCT1		MDCK-transfected		MPP+				0.019% w/v						PMID 27903454
61791-12-6	Cremophor EL	Inhibition	PEPT2		MDCK-transfected		glycylsarcosine				0.16% w/v						PMID 27903454
61791-12-6	Cremophor EL	Inhibition	OCT2		MDCK-transfected		MPP+				0.46% w/v						PMID 27903454
61791-12-6	Cremophor EL	Inhibition	OCT3		MDCK-transfected		MPP+				9.77% w/v						PMID 27903454
61791-12-6	Cremophor EL	No Inhibition	PEPT1		MDCK-transfected		glycylsarcosine									According to the authors, Cremophor EL did not inhibit the transporter activity	PMID 27903454
61791-12-6	Cremophor EL	Inhibition	P-gp		MDCK-transfected		digoxin				11.92						PMID 30350641
61791-12-6	Cremophor EL	Inhibition	BCRP		Caco-2 cells	0.0005	topotecan								The efflux ratio was decreased from 16 to 3.89. In the presence of a lower concentration of Cremophor EL (0.025%), the PappAB and PappBA values (10^-6 cm/s) were 0.85 ± 0.11 (P < 0.01) and 5.25 ± 0.09, respectively, resulting in a decreased efflux ratio of 6.18.		PMID 30389568
61791-12-6	Cremophor EL	Inhibition	MRP2		LLC-PK1-transfected	3.125 and 200 µM	GSMF								Intracellular accumulation was 1.6- and 3.9-fold of control at 3.125 and 200 µM, respectively.		PMID 31085259
61791-12-6	Cremophor EL	No Inhibition	MRP2		MDCK-transfected		etoposide									Neither the PappBA value nor the PappAB value was significantly affected	PMID 31085259
61791-12-6	Cremophor EL	Inhibition	P-gp		Caco-2 cells		talinolol								The efflux ratio was derecased from 14 to 2.4.		PMID 11576693
61791-12-6	Cremophor EL	Inhibition	P-gp		R100 cells	0.1% w/v	daunorubicin								The precipitant decreased daunorubicin efflux from 90% (control) to 50% .	Estimated from Fig. 4 by the DIDB Editorial Team.	PMID 1637678
61791-12-6	Cremophor EL	Inhibition	P-gp		R100 cells		daunorubicin	0.001-1% w/v							The precipitant increased daunorubicin accumulation 8.4-fold at 0.1% to a level similar to that in control cells .	Estimated from Fig. 1a by the DIDB Editorial Team.	PMID 1637678
61788-85-0	Cremophor RH40	Inhibition	P-gp		MDCK-transfected		mitoxantrone								Cremophor RH40 significantly increased the intracellular accumulation of mitoxantrone compared to control by 225%.	Estimated from Fig. 2B by the DIDB Editorial Team, P < 0.01	PMID 17900739
61788-85-0	Cremophor RH40	No Inhibition	BCRP		MDCK-transfected	50 and 100 uM	mitoxantrone	30 nM								Cremophor RH40 did not significantly affect the intracellular accumulation of mitoxantrone in BCRP cells.	PMID 17900739
61788-85-0	Cremophor RH40	Inhibition	MRP2		MDCK-transfected		calcein AM								Cremophor RH40 decreased Papp value in a concentration-dependent manner (values not provided). According to the authors, Cremophor RH40 inhibited the MRP2-mediated calcein efflux.		PMID 20600890
61788-85-0	Cremophor RH40	No Induction	MRP2		MDCK-transfected											Cremorphor RH40 (0.2% and 0.04%) did not induce MRP2 mRNA or protein expression after 7h incubation in MDCK-MRP2 cells.	PMID 20600890
61788-85-0	Cremophor RH40	No Inhibition	P-gp		MDCK-transfected	5e-05	calcein AM								Accumulation of calcein AM was similar in P-gp cells and control cells at all tested concentrations of the precipitant. The maximal RFU was 1.45 ± 0.26 and 1.15 ± 0.13 at 0.005% in P-gp and control cells, respectively.		PMID 20600890
61788-85-0	Cremophor RH40	Inhibition	P-gp				etoposide								Etoposide SMEDDS incubation resulted in up to 2.2-fold higher etoposide accumulation at 1:250 dilution of the formulation than etoposide solution incubation	Estimated from Fig. 7a by the DIDB Editorial Team, P < 0.01. A formulated etoposide SMEDDS (self-microemulsifying drug delivery system) containing Cremophor RH40 (concentration not provided) was tested, and an etoposide solution was used as a control.	PMID 23981337
61788-85-0	Cremophor RH40	Inhibition	MRP2		Caco-2 cells	0.1 - 100 µg/m	scutellarin								The efflux ratios were reduced from 5.36 to 2.87, 2.57, 2.04, and 2.03 in the presence of 0.1, 1, 10, and 100 µg/mL Cremophor RH, respectively. All efflux ratios obtained in the presence of Cremophor RH were significantly lower than the control (P < 0.05).		PMID 25579428
61788-85-0	Cremophor RH40	Inhibition	MRP2		membrane vesicles	10, 100 µg/mL	scutellarin								In the presence of 10 and 100 µg/mL Cremophor RH, the MRP2-mediated scutellarin accumulation in vesicles increased significantly by 1.7- and 1.9-fold, respectively. At lower Cremophor RH concentrations (0.1 and 1 µg/mL), this accumulation was not significantly affected.	Estimated from Fig. 2b by the DIDB Editorial Team, P < 0.05	PMID 25579428
61788-85-0	Cremophor RH40	Inhibition	P-gp		Caco-2 cells		doxorubicin								The PappA-B was significantly increased (P < 005) and efflux ratio was significantly decreased (P < 0.0001) from 2.2 to 1.7		PMID 26685728
61788-85-0	Cremophor RH40	Inhibition	MRP2		LLC-PK1-transfected	3.125 and 200 µM	GSMF								Intracellular accumulation was 1.2- and 2.5-fold of control at 3.125 and 200 µM, respectively.		PMID 31085259
61788-85-0	Cremophor RH40	No Inhibition	MRP2		MDCK-transfected		etoposide									Neither the PappBA value nor the PappAB value was significantly affected	PMID 31085259
61788-85-0	Cremophor RH40	Inhibition	P-gp		Caco-2 cells	0.0001-3% v/v	digoxin				0.03% v/v						PMID 12732839
9002-96-4	D -α-Tocopherol polyethylene glycol 1000 succinate	Inhibition	P-gp		Caco-2 cells		paclitaxel				0.005% v/v						PMID 10554096
9002-96-4	D -α-Tocopherol polyethylene glycol 1000 succinate	Inhibition	P-gp		Caco-2 cells		rhodamine 123				72% at 0.0025% v/v					estimated from Fig. 6A	PMID 10554096
9002-96-4	D -α-Tocopherol polyethylene glycol 1000 succinate	Inhibition	P-gp		HCT-8 cells		paclitaxel				0.001% v/v						PMID 10554096
9002-96-4	D -α-Tocopherol polyethylene glycol 1000 succinate	Inhibition	P-gp		HCT-8 cells		rhodamine 123				79% at 0.0025% v/v					estimated from Fig. 6A	PMID 10554096
9002-96-4	D -α-Tocopherol polyethylene glycol 1000 succinate	Inhibition	P-gp		Caco-2 cells	0.2 mg/mL	amprenavir								The efflux ratio was reduced from 6 to 1.1		PMID 10644067
9002-96-4	D -α-Tocopherol polyethylene glycol 1000 succinate	Inhibition	P-gp		Caco-2 cells	0.025 - 0.75 mM	rhodamine 123								The efflux ratio was decreased from 7.2 to 1.73, 1.67, and 1.55 at 0.025, 0.075, and 0.132 mM, respectively. At higher tocophersolan concentrations of 0.25 and 0.75 mM, the efflux ratio increased slightly to 1.80 and 2.14, respectively.		PMID 12208453
9002-96-4	D -α-Tocopherol polyethylene glycol 1000 succinate	No Inhibition	MCT		Caco-2 cells	0.025 - 0.75 mM	glycylsarcosine									Tocophersolan did not significantly affect the PappAB values	PMID 12208453
9002-96-4	D -α-Tocopherol polyethylene glycol 1000 succinate	No Inhibition	PEPT1		Caco-2 cells	0.025 - 0.75 mM	glycylsarcosine									Tocophersolan did not significantly affect the PappAB values	PMID 12208453
9002-96-4	D -α-Tocopherol polyethylene glycol 1000 succinate	No Inhibition	MRP2		MDCK-transfected		CMFDA									According to the authors, no inhibition was observed (value not provided)	PMID 12761814
9002-96-4	D -α-Tocopherol polyethylene glycol 1000 succinate	Inhibition	P-gp		Caco-2 cells	0.0002	talinolol							0.94			PMID 15637528
9002-96-4	D -α-Tocopherol polyethylene glycol 1000 succinate	Inhibition	P-gp		Caco-2 cells	33 µM	rhodamine 123								The efflux ratio was decreased from 71.2 to 9.06		PMID 16410030
9002-96-4	D -α-Tocopherol polyethylene glycol 1000 succinate	Inhibition	P-gp		MDCK-transfected		mitoxantrone								TPGS significantly increased mitoxantrone accumulation in P-gp cells by 250% at 100 µM	estimated from Fig. 2B by the DIDB Editorial Team, P < 0.01	PMID 17900739
9002-96-4	D -α-Tocopherol polyethylene glycol 1000 succinate	No Inhibition	BCRP		MDCK-transfected		mitoxantrone									TPGS did not significantly affect mitoxantrone accumulation in BCRP cells	PMID 17900739
9002-96-4	D -α-Tocopherol polyethylene glycol 1000 succinate	Inhibition	MRP2		MDCK-transfected	5e-05	calcein AM								Accumulation of calcein AM was higher in P-gp cells than in control cells at all tested concentrations of the precipitant. The maximal RFU was 2 and 1.2 at 0.005% in P-gp and control cells, respectively	Estimated from Fig. 2	PMID 20600890
9002-96-4	D -α-Tocopherol polyethylene glycol 1000 succinate	Inhibition	P-gp		MDCK-transfected	0.0004	calcein AM								The efflux ratio was reduced from 3.88 to 3.38 at 0.04%		PMID 20600890
9002-96-4	D -α-Tocopherol polyethylene glycol 1000 succinate	Inhibition	P-gp		Caco-2 cells		rhodamine 123								In the presence of the precipitant, Papp AB value of rhodamine 123 was increased 3-fold	Estimated from Fig. 1	PMID 24256068
9002-96-4	D -α-Tocopherol polyethylene glycol 1000 succinate	Inhibition	MRP2		MDCK-transfected	15.625 and 250 µM	CMFDA								Intracellular accumulation was 2.2- and 2.9-fold of control at 15.625 and 250 µM, respectively	Substrate was methylfluorescein-glutathione conjugate, loaded as CMFDA	PMID 31085259
9002-96-4	D -α-Tocopherol polyethylene glycol 1000 succinate	No Inhibition	MRP2		MDCK-transfected	200 µM	etoposide							0.1		estimated from Fig. 5	PMID 31085259
	Diethylene glycol monoethyl ether EP/NF
17465-86-0	Gamma-cyclodextrin	No Inhibition	OCT1		HEK293-transfected	100 µg/mL	4-(4-(dimethylamino)styryl)-N-methylpyridinium iodide (ASP+)	5 µM						0.15		Percent inhibition was estimated from Fig. 2A by the DIDB Editorial Team	PMID 32544367
17465-86-0	Gamma-cyclodextrin	No Inhibition	OCT2		HEK293-transfected	100 µg/mL	4-(4-(dimethylamino)styryl)-N-methylpyridinium iodide (ASP+)	5 µM						-0.1		Percent inhibition was estimated from Fig. 2B by the DIDB Editorial Team.	PMID 32544367
17465-86-0	Gamma-cyclodextrin	Inhibition	OATP1B1		CHO-transfected	100 µg/mL	4',5'-dibromofluorescein (DBF)	10 µM						0.2		Percent inhibition was estimated from Fig. 2A by the DIDB Editorial Team.	PMID 32544367
17465-86-0	Gamma-cyclodextrin	No Inhibition	OAT1		HEK293-transfected	100 µg/mL	6-carboxyfluorescein	5 µM						0		Percent inhibition was estimated from Fig. 2B by the DIDB Editorial Team.	PMID 32544367
17465-86-0	Gamma-cyclodextrin	No Inhibition	OAT3		HEK293-transfected	100 µg/mL	6-carboxyfluorescein	5 µM						0.1		Percent inhibition was estimated from Fig. 2B by the DIDB Editorial Team.	PMID 32544367
17465-86-0	Gamma-cyclodextrin	No Inhibition	OATP1B3		HEK293-transfected	100 µg/mL	fluorescein-methotrexate	5 µM						0.18		Percent inhibition was estimated from Fig. 2A by the DIDB Editorial Team.	PMID 32544367
121548-04-7	Gelucire 44/14	Inhibition	P-gp		Caco-2 / HT29-MTX cells	0.05% w/v	digoxin							0.35		Precipitant in B side. The transport activity was evaluated in Fasted State Simulated Intestinal Fluid (FaSSIF) across co-cultured cells. The percent inhibition value was estimated from Fig. 5A by the DIDB Editorial Team (P < 0.05).	PMID 27720954
121548-04-7	Gelucire 44/14	Inhibition	P-gp		Caco-2 / HT29-MTX cells	0.05% w/v	rhodamine 123							0.4		Precipitant in B side. The transport activity was evaluated in Fasted State Simulated Intestinal Fluid (FaSSIF) across co-cultured cells. The percent inhibition value was estimated from Fig. 3A by the DIDB Editorial Team (P < 0.05)	PMID 27720954
121548-04-7	Gelucire 44/14	Inhibition	P-gp		Caco-2 / HT29-MTX cells	0.05% w/v	rhodamine 123							0.46		The transport activity was evaluated in transport buffer across co-cultured cells. The percent inhibition value was estimated from Fig. 2A by the DIDB Editorial Team (P < 0.05)	PMID 27720954
121548-04-7	Gelucire 44/14	Inhibition	P-gp		Caco-2 / HT29-MTX cells	0.05% w/v	rhodamine 123							0.5		The transport activity was evaluated in Fed State Simulated Intestinal Fluid (FeSSIF) across co-cultured cells. The percent inhibition value was estimated from Fig. 3A by the DIDB Editorial Team (P < 0.05).	PMID 27720954
121548-04-7	Gelucire 44/14	Inhibition	P-gp		Caco-2 / HT29-MTX cells	0.05% w/v	digoxin							0.5		The transport activity was evaluated in Fed State Simulated Intestinal Fluid (FeSSIF) across co-cultured cells. The percent inhibition value was estimated from Fig. 5A by the DIDB Editorial Team (P < 0.05)	PMID 27720954
121548-04-7	Gelucire 44/14	Inhibition	P-gp		Caco-2 cells	0.05% w/v	digoxin							0.48		The transport activity was evaluated in transport buffer and the percent inhibition value was significantly decreased (P < 0.05)	PMID 27720954
121548-04-7	Gelucire 44/14	Inhibition	P-gp		Caco-2 cells	0.05% w/v	rhodamine 123							0.65		The transport activity was evaluated in transport buffer. The percent inhibition value was estimated from Fig. 2A by the DIDB Editorial Team (P < 0.05)	PMID 27720954
121548-04-7	Gelucire 44/14	No Inhibition	P-gp		Caco-2 / HT29-MTX cells	0.05% w/v	digoxin							0		Precipitant in B side. The percent inhibition value was estimated from Fig. 4A by the DIDB Editorial Team.	PMID 27720954
	Glyceryl monolinoleate NF
	Glyceryl monooleate (Type 40) NF
	Glycol monolaurate (Type I, monoesters >45%) NF
128446-35-5	Hydroxypropyl beta cyclodextrin	Activation	NTCP		HEK293-transfected	10% w/v	BSP					0.5% w/v			Hydroxypropyl-ß-cyclodextrin exerted a stimulatory effect on the uptake of BSP by NTCP, with a EC50 value of 0.5% w/v and a maximal stimulatory effect of 70% at concentrations up to 10% w/v		PMID 22808947
128446-35-5	Hydroxypropyl beta cyclodextrin	Inhibition	OATP1B3		HEK293-transfected		estradiol-17-beta-glucuronide				0.001% w/v						PMID 22808947
128446-35-5	Hydroxypropyl beta cyclodextrin	Inhibition	OATP2B1		HEK293-transfected		estrone-3-sulfate				0.01% w/v						PMID 22808947
128446-35-5	Hydroxypropyl beta cyclodextrin	Inhibition	OATP1A2		HEK293-transfected		taurocholic acid				0.025% w/v						PMID 22808947
128446-35-5	Hydroxypropyl beta cyclodextrin	Inhibition	OATP1A2		HEK293-transfected		estrone-3-sulfate				0.027% w/v						PMID 22808947
128446-35-5	Hydroxypropyl beta cyclodextrin	Inhibition	OATP1B1		HEK293-transfected		estrone-3-sulfate				0.24% w/v						PMID 22808947
128446-35-5	Hydroxypropyl beta cyclodextrin	Inhibition	NTCP		HEK293-transfected		taurocholic acid				4.6% w/v						PMID 22808947
128446-35-5	Hydroxypropyl beta cyclodextrin	No Inhibition	OATP1B1		HEK293-transfected	0.01	BSP									The uptake of BSP by OATP1B1 was not influenced at concentrations of up to 1%	PMID 22808947
128446-35-5	Hydroxypropyl beta cyclodextrin	No Inhibition	OATP2B1		HEK293-transfected	0.01	BSP									The uptake of BSP by OATP2B1 was not influenced at concentrations of up to 1%	PMID 22808947
128446-35-5	Hydroxypropyl beta cyclodextrin	No Inhibition	OATP1B3		HEK293-transfected		BSP									The uptake of BSP was not influenced by hydroxypropyl-beta-cyclodextrin	PMID 22808947
	Monoketocholate
9004-99-3	Myrj 52	Inhibition	P-gp		Caco-2 cells	20-200 µM	epirubicin								Myrj 52 increased epirubicin accumulation in a concentration-dependent manner up to 1.92-fold	Estimated from Fig. 1 by the DIDB Editorial Team, P < 0.05 for all concentration points 20-200 µM	PMID 12767705
9004-99-3	Myrj 52	Inhibition	P-gp		Caco-2 cells	200 µM	epirubicin								The efflux ratio was reduced from 2.3 to 0.78		PMID 12767705
9004-99-3	Myrj 52	Inhibition	P-gp		MDCK-transfected	100 µM	mitoxantrone								Myrj 52 significantly increased mitoxantrone accumulation in P-gp cells by 180%	Estimated from Fig. 2B by the DIDB Editorial Team, P < 0.01	PMID 17900739
9004-99-3	Myrj 52	No Inhibition	BCRP		MDCK-transfected	10 and 200 µM	mitoxantrone									Myri 52 did not significantly affect mitoxantrone accumulation in BCRP cells	PMID 17900739
112-80-1	Oleic acid	Inhibition	BCRP		Caco-2 cells	0.5-5 mM	mitoxantrone								In the presence of oleic acid (0.5-5 mM), significantly more apically applied mitoxantrone was recovered in the basolateral compartment, indicating a decrease in BCRP-mediated efflux (P < 0.05 at all concentrations tested of oleic acid, except for 1 mM).		PMID 22819932
112-80-1	Oleic acid	Inhibition	BCRP		membrane vesicles	5-100 uM	lucifer yellow	50 µM			28.2						PMID 27706255
9003-11-6	Pluronic 188 ( poloxamer 188 ) ?	Inhibition	P-gp		Caco-2 cells	0.001	talinolol	30 µM						0.22			PMID 15637528
9003-11-6	Pluronic 188 ( poloxamer 188 )	No Inhibition	OCT1		HEK293-transfected	100 µg/mL	4-(4-(dimethylamino)styryl)-N-methylpyridinium iodide (ASP+)	5 µM						-0.1		Percent inhibition was estimated from Fig. 2A by the DIDB Editorial Team.	PMID 32544367
9003-11-6	Pluronic 188 ( poloxamer 188 )	No Inhibition	OCT2		HEK293-transfected	100 µg/mL	4-(4-(dimethylamino)styryl)-N-methylpyridinium iodide (ASP+)	5 µM						-0.15		Percent inhibition was estimated from Fig. 2B by the DIDB Editorial Team.	PMID 32544367
9003-11-6	Pluronic 188 ( poloxamer 188 )	No Inhibition	OATP1B1		CHO-transfected	100 µg/mL	4',5'-dibromofluorescein (DBF)	10 µM						-0.15		Percent inhibition was estimated from Fig. 2A by the DIDB Editorial Team.	PMID 32544367
9003-11-6	Pluronic 188 ( poloxamer 188 )	No Inhibition	OAT1		HEK293-transfected	100 µg/mL	6-carboxyfluorescein	5 µM						0.1		Percent inhibition was estimated from Fig. 2B by the DIDB Editorial Team.	PMID 32544367
9003-11-6	Pluronic 188 ( poloxamer 188 )	No Inhibition	OAT3		HEK293-transfected	100 µg/mL	6-carboxyfluorescein	5 µM						0.05		Percent inhibition was estimated from Fig. 2B by the DIDB Editorial Team.	PMID 32544367
9003-11-6	Pluronic 188 ( poloxamer 188 )	No Inhibition	OATP1B3		HEK293-transfected	100 µg/mL	fluorescein-methotrexate	5 µM						0.1		Percent inhibition was estimated from Fig. 2A by the DIDB Editorial Team.	PMID 32544367
9003-11-6	Pluronic 188 (poloxamer 188 )	No Inhibition	MRP2		Caco-2 cells	NP	5(6)-carboxy-2',7'-dichlorofluorescein (CDCF)	2.5 µM							Intracellular accumulation of the substrate was not affected.		PMID 30784086	added 4/19/20201
9003-11-6	Pluronic 188 (poloxamer 188 )	No Inhibition	P-gp		Caco-2 cells	NP	rhodamine 123	2.5 µM							Intracellular accumulation of the substrate was not affected.		PMID 30784086
9003-11-6	Pluronic 188 (kolliphor P188 )	Inhibition	OCT3		MDCK-transfected	0-10% w/v	1-methyl-4-phenylpyridinium (MPP+)	10 µM			0.024% w/v						PMID 27903454
9003-11-6	Pluronic 188 (kolliphor P188 )	No Inhibition	OCT1		MDCK-transfected	0-10% w/v	1-methyl-4-phenylpyridinium (MPP+)	10 µM							Inhibition < 50% (value not provided)		PMID 27903454
9003-11-6	Pluronic 188 (kolliphor P188 )	No Inhibition	OCT2		MDCK-transfected	0-10% w/v	1-methyl-4-phenylpyridinium (MPP+)	10 µM							Inhibition < 50% (value not provided)		PMID 27903454
9003-11-6	Pluronic 188 (kolliphor P188 )	No Inhibition	PEPT1		MDCK-transfected	0-10% w/v	glycylsarcosine	100 µM							Inhibition < 50% (value not provided)		PMID 27903454
9003-11-6	Pluronic 188 (kolliphor P188 )	No Inhibition	PEPT2		MDCK-transfected	0-10% w/v	glycylsarcosine	100 µM							Inhibition < 50% (value not provided)		PMID 27903454
9003-11-6	Pluronic 407 (poloxamer 407)	No Inhibition	MRP2		Caco-2 cells	NP	5(6)-carboxy-2',7'-dichlorofluorescein (CDCF)	2.5 µM							Intracellular accumulation of the substrate was not affected.		PMID 30784086
9003-11-6	Pluronic 407 (poloxamer 407)	Inhibition	P-gp		Caco-2 cells	NP	rhodamine 123	2.5 µM			0.71						PMID 30784086
9003-11-6	Pluronic 407 (kolliphor P407)	Inhibition	OCT1		MDCK-transfected	0-10% w/v	1-methyl-4-phenylpyridinium (MPP+)	10 µM			1.85% w/v						PMID 27903454
9003-11-6	Pluronic 407 (kolliphor P407)	No Inhibition	OCT2		MDCK-transfected	0-10% w/v	1-methyl-4-phenylpyridinium (MPP+)	10 µM							Inhibition < 50% (value not provided)		PMID 27903454
9003-11-6	Pluronic 407 (kolliphor P407)	No Inhibition	OCT3		MDCK-transfected	0-10% w/v	1-methyl-4-phenylpyridinium (MPP+)	10 µM							Inhibition < 50% (value not provided)		PMID 27903454
9003-11-6	Pluronic 407 (kolliphor P407)	No Inhibition	PEPT1		MDCK-transfected	0-10% w/v	glycylsarcosine	100 µM							Inhibition < 50% (value not provided)		PMID 27903454
9003-11-6	Pluronic 407 (kolliphor P407)	No Inhibition	PEPT2		MDCK-transfected	0-10% w/v	glycylsarcosine	100 µM							Inhibition < 50% (value not provided)		PMID 27903454
25322-68-3	Polyethylene glycol 2000	No Inhibition	OCT1		HEK293-transfected	100 µg/mL	4-(4-(dimethylamino)styryl)-N-methylpyridinium iodide (ASP+)	5 µM						0.05		Percent inhibition was estimated from Fig. 2A by the DIDB Editorial Team.	PMID 32544367
25322-68-3	Polyethylene glycol 2000	Inhibition	OCT2		HEK293-transfected	100 µg/mL	4-(4-(dimethylamino)styryl)-N-methylpyridinium iodide (ASP+)	5 µM						0.25		Percent inhibition was estimated from Fig. 2B by the DIDB Editorial Team.	PMID 32544367
25322-68-3	Polyethylene glycol 2000	Inhibition	OATP1B1		CHO-transfected	100 µg/mL	4',5'-dibromofluorescein (DBF)	10 µM						0.28		Percent inhibition was estimated from Fig. 2A by the DIDB Editorial Team.	PMID 32544367
25322-68-3	Polyethylene glycol 2000	No Inhibition	OAT1		HEK293-transfected	100 µg/mL	6-carboxyfluorescein	5 µM						0.1		Percent inhibition was estimated from Fig. 2B by the DIDB Editorial Team.	PMID 32544367
25322-68-3	Polyethylene glycol 2000	No Inhibition	OAT3		HEK293-transfected	100 µg/mL	6-carboxyfluorescein	5 µM						0		Percent inhibition was estimated from Fig. 2B by the DIDB Editorial Team.	PMID 32544367
25322-68-3	Polyethylene glycol 2000	No Inhibition	OATP1B3		HEK293-transfected	100 µg/mL	fluorescein-methotrexate	5 µM						0		Percent inhibition was estimated from Fig. 2A by the DIDB Editorial Team.	PMID 32544367
25322-68-3	Polyethylene glycol 300	Inhibition	P-gp		Caco-2 cells	0.2	paclitaxel								efflux ratio was reduced from 13.2 to 1.32		PMID 12210046
25322-68-3	Polyethylene glycol 300	Inhibition	P-gp		MDCK-transfected	0.2	paclitaxel								efflux ratio was reduced from 28.4 to 1.81		PMID 12210046
9005-66-7	Polysorbate 40	Inhibition	P-gp		MDCK-transfected	2-1000 uM	calcein AM	12.5 uM			60						PMID 30240828
9005-66-7	Polysorbate 40	No Inhibition	MRP2		MDCK-transfected		etoposide									Neither the PappBA value nor the PappAB value was significantly affected	PMID 31085259
9005-65-6	Polysorbate 80	Inhibition	OCT2		HepG2		MPP+				118.40 ± 1.15 µg/mL						PMID 28131852
9005-65-6	Polysorbate 80	Inhibition	OCT1		HepG2		MPP+				4906 ± 1.17 µg/mL						PMID 28131852
9005-65-6	Polysorbate 80	Inhibition	PEPT1		Caco-2 cells	0.01 - 1 mM	glycylsarcosine								Tween 80 decreased the PappAB value (10^6 cm/s) from 10.1 ± 0.44 to 6.57 ± 0.67, 6.17 ± 0.17, 7.32 ± 0.73, 4.37 ± 0.20, and 2.48 ± 0.29 at 0.01, 0.025, 0.05, 0.25, and 1 mM, respectively.		PMID 12208453
9005-65-6	Polysorbate 80	Inhibition	P-gp		Caco-2 cells	0.01 - 1 mM	rhodamine 123								Tween 80 increased the PappAB value and decreased PappBA value in a concentration-dependent manner, resulting in decreased efflux ratio from 8.99 to 7.22, 7.09, 5.07, 2.99, and 1.43 at 0.01, 0.025, 0.05, 0.25, and 1 mM, respectively.	Tween 80 increased the PappAB value and decreased PappBA value in a concentration-dependent manner, resulting in decreased efflux ratio from 8.99 to 7.22, 7.09, 5.07, 2.99, and 1.43 at 0.01, 0.025, 0.05, 0.25, and 1 mM, respectively. (Caco-2; rhodamine 123)	PMID 12208453
9005-65-6	Polysorbate 80	No Inhibition	MCT		Caco-2 cells	0.01 - 1 mM	benzoic acid									Tween 80 did not significantly affect the PappAB value	PMID 12208453
9005-65-6	Polysorbate 80	Inhibition	P-gp		Caco-2 cells	0.0005	paclitaxel								The efflux ratio was reduced from 13.2 to 5.32		PMID 12210046
9005-65-6	Polysorbate 80	No Inhibition	P-gp		MDCK-transfected	0.0005	paclitaxel								The efflux ratio was reduced from 28.4 to 21.4 in the presence of 0.05% Tween 80 (not significant)		PMID 12210046
9005-65-6	Polysorbate 80	No Inhibition	MRP2		MDCK-transfected	not provided	5-chloromethylfluorescein diacetate (CMFDA)	50 nM								According to the authors, no inhibition was observed (value not provided).	PMID 12761814
9005-65-6	Polysorbate 80	Inhibition	P-gp		Caco-2 cells	20-200 µM	epirubicin								Tween 80 increased epirubicin accumulation in a concentration-dependent manner up to 2.01-fold (P < 0.05 for all concentration points)		PMID 12767705
9005-65-6	Polysorbate 80	Inhibition	P-gp		Caco-2 cells	200 µM	epirubicin								The efflux ratio was decreased from 2.3 to 0.49 in the presence of 200 µM Tween 80		PMID 12767705
9005-65-6	Polysorbate 80	Inhibition	P-gp		MDCK-transfected	5e-05	calcein AM								Accumulation of calcein AM was higher in P-gp cells than in control cells at all tested concentrations of the precipitant. The maximal RFU was 2.1 and 1.2 at 0.005% in P-gp and control cells, respectively	Estimated from Fig. 2 by the DIDB Editorial Team	PMID 20600890
9005-65-6	Polysorbate 80	Inhibition	MRP2		MDCK-transfected	0.0005	calcein AM								The net efflux ratio reduced from 3.88 from 2.92 in the presence of 0.05% Tween 80		PMID 20600890
9005-65-6	Polysorbate 80	No Induction	MPR2		MDCK-transfected	0.01% and 0.05%										Tween 80 (0.01% and 0.05%) did not induce MRP2 mRNA or protein expression after 7h incubation in MDCK-MRP2 cells.	PMID 20600890
9005-65-6	Polysorbate 80	Inhibition	P-gp, MRP		Caco-2	150 µM	bis(12)-hupyridone	44 uM	X						In the presence of 150 µM Tween 80, the Papp AB value was significantly increased while the PappBA value was significantly decreased (P < 0.01 for both), resulting a reduced efflux ratio of 1.47. In the presence of 10 µM Tween 80, the Papp AB value was not affected and the PappBA (10^-6 cm/s) value was 1.375 ± 0.102 (P < 0.05).		PMID 21271607
9005-65-6	Polysorbate 80	Inhibition	P-gp												Etoposide SMEDDS incubation resulted in up to 3.2-fold higher etoposide accumulation at 1:250 dilution of the formulation than etoposide solution incubation	Estimated from Fig. 7a by the DIDB Editorial Team, P < 0.01. A formulated etoposide SMEDDS (self-microemulsifying drug delivery system) containing Tween 80 (concentration not provided) was tested, and an etoposide solution was used as a control.	PMID 23981337
9005-65-6	Polysorbate 80	Inhibition	OATP1B3		CHO-transfected	1% w/v	paclitaxel							0.62		Estimated from Figure 1D by the DIDB Editorial Team; P < 0.05	PMID 24755470
9005-65-6	Polysorbate 80	Inhibition	OATP1B1		CHO-transfected	1% w/v	paclitaxel							0.63		Estimated from Figure 1D by the DIDB Editorial Team; P < 0.05	PMID 24755470
9005-65-6	Polysorbate 80	Inhibition	P-gp		Caco-2 cells		doxorubicin								The PappA-B was significantly increased and efflux ratio was significantly decreased from 2.2 to 1.3 (P < 0.0001 for both)		PMID 26685728
9005-65-6	Polysorbate 80	Inhibition	P-gp		MDCK-transfected		digoxin									The precipitant decreased the B-A Papp of digoxin (value not provided, P < 0.05) but did not significantly affect the A-B Papp of digoxin	PMID 30240828
9005-65-6	Polysorbate 80	Inhibition	P-gp		MDCK-transfected		calcein AM				69						PMID 30240828
9005-65-6	Polysorbate 80	Inhibition	P-gp		MDCK-transfected		digoxin				45.29						PMID 30350641
9005-65-6	Polysorbate 80	Inhibition	P-gp		Caco-2 cells		rhodamine 123				12.24						PMID 30784086
9005-65-6	Polysorbate 80	No Inhibition	MRP2		Caco-2 cells		CDCF									Intracellular accumulation of the substrate was not affected	PMID 30784086
9005-65-6	Polysorbate 80	No inhibition	MRP2		MDCK-transfected	200 µM	etoposide	1.25 uM						0.1		Estimated from Fig. 5 by the DIDB Editorial Team.	PMID 31085259
9005-65-6	Polysorbate 80	No inhibition	P-gp		Caco-2 cells	0.00025	docetaxe	10 µg/mL							The PappAB values (10-6 cm/s) without and with Tween 80 were 1.8 ± 0.08 to 2.9 ± 1.4, respectively; the PappBA values (10-6 cm/s) without and with Tween 80 were 104.4 ± 4.3 to 103.4 ± 5.2, respectively.		PMID 19709639
9005-65-6	Polysorbate 80	Inhibition	P-gp		Caco-2 cells	200 mg/L	rhodamine 123	10 µM							Efflux ratio was significantly decreased from 8.4 to 1.7 (P < 0.01). In the presence of the precipitant at 400 mg/L, the efflux ratio decreased to 0.41 ± 0.01 (P < 0.01).	In a separate experiment, Tween 80 at 200 or 400 mg/L did not affect the PappAB value of a paracellular transport marker phenol red (100 µM) but Tween 80 at 400 mg/mL significantly increased PappAB value of transcellular transport marker propranolol (10 µM) ~2-fold (estimated from Fig. 1B by the DIDB Editorial Team).	PMID 23402975
9005-65-6	Polysorbate 80	Inhibition	P-gp		Caco-2 cells	200 mg/L	rhodamine 123	3.2 µM							The precipitant increased rhodamine 123 accumulation 4-fold (P < 0.01).		PMID 23402975
9005-65-6	Polysorbate 80	Inhibition	P-gp		Caco-2 cells	200 mg/L	rhodamine 123	3.2 µM							The precipitant decreased rhodamine 123 efflux by 78%	Estimated from Fig. 2B by the DIDB Editorial Team, P < 0.01	PMID 23402975
9005-65-6	Polysorbate 80	Inhibition	P-gp		Caco-2 cells	1.8 mg/mL	cimetidine	50 µM							Precipitant significantly reduced cimetidine efflux ratio from 3.35 to 0.95 (P << 0.01).		PMID 11745735
9005-65-6	Polysorbate 80	Inhibition	MRP		Caco-2 cells	1.8 mg/mL	furosemide	10 µM							Precipitant significantly reduced furosemide efflux ratio from 13.8 to 1.28 (P << 0.01).	According to the authors, furosemide is an MRP-like substrate.	PMID 11745735
9005-65-6	Polysorbate 80	Inhibition	P-gp, MRP		Caco-2 cells	1.8 mg/mL	hydrochlorothiazide	1.34 mg/mL							Precipitant reduced efflux ratio from 1.88 to 0.92.		PMID 11745735
9005-65-6	Polysorbate 80	Inhibition	P-gp		Caco-2 cells		talinolol								Precipitant reduced efflux ratio from 14 to 1.4.		PMID 11576693
9005-65-6	Polysorbate 80	Inhibition	P-gp		R100 cells		daunorubicin	0.001-1% w/v							The precipitant increased daunorubicin accumulation up to 4-fold at 0.1% .	Estimated from Fig. 1b by the DIDB Editorial Team. Cell damage was observed at a higher precipitant concentration of 1%.	PMID 1637678
9005-65-6	Polysorbate 80	Inhibition	OCT1		HEK293-transfected	100 µg/mL	4-(4-(dimethylamino)styryl)-N-methylpyridinium iodide (ASP+)	5 µM						0.3		Percent inhibition was estimated from Fig. 2A by the DIDB Editorial Team.	PMID 32544367
9005-65-6	Polysorbate 80	Inhibition	OCT2		HEK293-transfected	0-150 µg/mL	4-(4-(dimethylamino)styryl)-N-methylpyridinium iodide (ASP+)	5 µM			95.6 µg/mL					Precipitant concentration estimated from Fig. 5; Where [I]/IC50 = 5.8, where [I] = 550 µg/mL, maximum plasma concentration following administration of a single dose of clinical drugs: Fluarix Quadrivalent 2018-2019, Calcijex, and Taxotere (50 kg adult; 5 liters effective circulating blood volume). The mode of inhibition was determined to be competitive, using Lineweaver-Burk analysis.	PMID 32544367
9005-65-6	Polysorbate 80	Inhibition	OATP1B1		CHO-transfected	100 µg/mL	4',5'-dibromofluorescein (DBF)	10 µM						0.456		The mode of inhibition was determined to be non-competitive, using Lineweaver-Burk analysis.	PMID 32544367
9005-65-6	Polysorbate 80	Inhibition	OAT1		HEK293-transfected	0-800 µg/mL	6-carboxyfluorescein	5 µM			85.7 µg/mL					Precipitant concentration estimated from Fig. 5; Where [I]/IC50 = 6.4, where [I] = 550 µg/mL, maximum plasma concentration following administration of a single dose of clinical drugs: Fluarix Quadrivalent 2018-2019, Calcijex, and Taxotere (50 kg adult; 5 liters effective circulating blood volume).	PMID 32544367
9005-65-6	Polysorbate 80	Inhibition	OAT3		HEK293-transfected	0-800 µg/mL	6-carboxyfluorescein	5 µM			31.0 µg/mL					Precipitant concentration estimated from Fig. 5; Where [I]/IC50 = 17.7, where [I] = 550 µg/mL, maximum plasma concentration following administration of a single dose of clinical drugs: Fluarix Quadrivalent 2018-2019, Calcijex, and Taxotere (50 kg adult; 5 liters effective circulating blood volume). The mode of inhibition was determined to be competitive and non-competitive mixed inhibition, using…	PMID 32544367
9005-65-6	Polysorbate 80	Inhibition	OATP1B3		HEK293-transfected	0-800 µg/mL	fluorescein-methotrexate	5 µM			123 µg/mL					Precipitant concentration estimated from Fig. 5; Where [I]/IC50 = 4.5, where [I] = 550 µg/mL, maximum plasma concentration following administration of a single dose of clinical drugs: Fluarix Quadrivalent 2018-2019, Calcijex, and Taxotere (50 kg adult; 5 liters effective circulating blood volume). The mode of inhibition was determined to be non-competitive, using Lineweaver-Burk analysis.	PMID 32544367
57-55-6	Propylene glycol	No inhibition	P-gp		Caco-2 cells	1.5% v/v	cimetidine	50 µM							Precipitant reduced efflux ratio from 3.35 to1.98.	According to the authors, the precipitant did not affect the permeabilities of the object.	PMID 11745735
57-55-6	Propylene glycol	No inhibition	MRP		Caco-2 cells	1.5% v/v	furosemide	10 µM							Precipitant reduced efflux ratio from 13.8 to11.3.	According to the authors, the precipitant did not affect the permeabilities of the object.	PMID 11745735
	Propylene glycol dicaprylate/dicaprate NF
	Propylene glycol monocaprylate (type I)
	Propylene glycol monolaurate (Type I)
70142-34-6	Solutol HS15	Inhibition	OATP2B1		HEK293-transfected		BSP				0.00095% w/v						PMID 22808947
70142-34-6	Solutol HS15	Inhibition	OATP1B3		HEK293-transfected		estradiol-17-beta-glucuronide				0.0019% w/v						PMID 22808947
70142-34-6	Solutol HS15	Inhibition	OATP1A2		HEK293-transfected		taurocholic acid				0.0041% w/v						PMID 22808947
70142-34-6	Solutol HS15	Inhibition	NTCP		HEK293-transfected		BSP				0.0058% w/v						PMID 22808947
70142-34-6	Solutol HS15	Inhibition	OATP1A2		HEK293-transfected		estrone-3-sulfate				0.0074% w/v						PMID 22808947
70142-34-6	Solutol HS15	Inhibition	OATP1B3		HEK293-transfected		BSP				0.0087% w/v						PMID 22808947
70142-34-6	Solutol HS15	Inhibition	OATP2B1		HEK293-transfected		estrone-3-sulfate				0.011% w/v						PMID 22808947
70142-34-6	Solutol HS15	Inhibition	OATP1B1		HEK293-transfected		estrone-3-sulfate				0.021% w/v						PMID 22808947
70142-34-6	Solutol HS15	Inhibition	OATP1B1		HEK293-transfected		BSP				0.29% w/v						PMID 22808947
70142-34-6	Solutol HS15	Inhibition	NTCP		HEK293-transfected		taurocholic acid				1.5% w/v						PMID 22808947
70142-34-6	Solutol HS15	Inhibition	OCT1		MDCK-transfected		MPP+				0.008% w/v						PMID 27903454
70142-34-6	Solutol HS15	Inhibition	PEPT1		MDCK-transfected		glycylsarcosine				0.008% w/v						PMID 27903454
70142-34-6	Solutol HS15	Inhibition	PEPT2		MDCK-transfected		glycylsarcosine				0.014% w/v						PMID 27903454
70142-34-6	Solutol HS15	Inhibition	OCT3		MDCK-transfected		MPP+				0.019% w/v						PMID 27903454
70142-34-6	Solutol HS15	Inhibition	OCT2		MDCK-transfected		MPP+				0.046% w/v						PMID 27903454
70142-34-6	Solutol HS15	Inhibition	P-gp		MDCK-transfected		digoxin				179.8						PMID 30350641
70142-34-6	Solutol HS15	Inhibition	P-gp		KB 8-5-11	70 µM	rhodamine 123	0.5 µg/mL							The precipitant decreased rhodamine 123 efflux from 80% (control) to 50%.	Estimated from Fig. 5 by the DIDB Editorial Team.	PMID 1988130
70142-34-6	Solutol HS15	Inhibition	P-gp		KB 8-5-11	70 µM	rhodamine 123	0.5 µg/mL							The precipitant increased rhodamine 123 accumulation 50-fold.		PMID 1988130
70142-34-6	Solutol HS15	Inhibition	P-gp		R100 cells		daunorubicin	0.00001-1% w/v							The precipitant increased daunorubicin accumulation up to 7-fold at 0.1% .	Estimated from Fig. 1c by the DIDB Editorial Team.	PMID 1637678
8002-43-5	Soybean lecithin	No Inhibition	MPR2		MDCK-transfected		CMFDA									According to the authors, no inhibition was observed (value not provided)	PMID 12761814
165133-56-2	Sulfobutylether-beta-cyclodextrin
	Taurolithocholate
	Thiolated chitosan
	Combinations
	cremophor EL and propylene glycol	Inhibition	P-gp		Caco-2 cells		docetaxel	10 µg/mL							The efflux ratio was reduced from 58 to 2.	A microemulsion composed of Capryol 90/Cremophor EL/propylene glycol/water (30/26/13/31, w/w) was used as the precipitant.	PMID 19709639
	Cremophor EL and polyethylene glycol 400
	Polyethylene glycol 400 and polysorbate 20
Abbreviations
AUC: area under the concentration-time curve
AUCR: AUC ratio
BCRP: breast cancer resistance protein
BID: bis in die (twice daily)
BP: boiling point
CDCF: 5(6)-carboxy-2',7'-dichlorofluorescein
CL: clearance
CMC: critical micelle concentration
CMFDA: 5-chloromethylfluorescein diacetate
CYP: cytochrome P450
DDI: drug-drug interaction
F: absolute bioavailability
fa: fraction absorbed
FDA: Food and Drug Administration
fe: fraction excreted unchanged into urine
FP: flash point
GSMF: glutathione methylfluorescein
HBD/HBA: hydrogen bond donors / acceptors
HLB: hydrophobic/lipophobic balance
IV: intravenous
MATE: multidrug and toxin extrusion
MP: melting point
N/A: not available
NDA: new drug application
OAT: organic anion transporter
OATP: organic anion transporting polypeptide
OCT: organic cation transporter
Peff: permeability
P-gp: P-glycoprotein
PMID: PubMed identification number
PO: per os (orally)
PSA: polar surface area
QD: quaque die (once daily)
TID: ter in die (three times a day)
Vss: steady-state volume of distribution
Note
Excipients in yellow shade: added since 08/17/2020
Excipients in grey: removed since 08/17/2020
Excipients in blue: missed from the beginning

## Sheet: Clinical - As Substrate
Clinical - as substrate
CAS number	NAME	Type of Study (marker/co-med)	Enzymes/Transporter(s) Implicated	Population	Population Descriptor(s)	Diagnosis	# of subjects in test group	Study Design	Substrate	Substrate Route of Admin.	Substrate Dose	Substrate Frequency	Substrate Duration	Precipitant Route of Admin.	Precipitant Dose	Precipitant Frequency	Precipitant Duration	Precipitant Formulation	AUCR	CL Ratio	Cmax Ratio	Tmax Ratio	T1/2 Ratio	Other Parameters	Notes	Reference
	Acconon MC8-2
7585-39-9	Beta-cyclodextrin
	Brij S20
	Brij-35
	Capmul MCM
	Capmul PG-8
	Caprylocaproyl polyoxyl-8 glycerides NF
	Capsaicin
61791-12-6	Cremophor EL
61788-85-0	Cremophor RH40
	D -α-Tocopherol polyethylene glycol 1000 succinate
111-90-0	Diethylene glycol monoethyl ether EP/NF
17465-86-0	Gamma-cyclodextrin
121548-04-7	Gelucire 44/14
	Glyceryl monolinoleate NF
	Glyceryl monooleate (Type 40) NF
	Glycol monolaurate (Type I, monoesters >45%) NF
128446-35-5	Hydroxypropyl beta cyclodextrin
	Linoleoyl polyoxyl-6 glycerides NF
	Monoketocholate
	Myrj 52
112-80-1	Oleic acid
	Pluronic 188
	Pluronic 407
	Polyethylene glycol 2000
	Polyethylene glycol 300
9005-66-7	Polysorbate 40
9005-65-6	Polysorbate 80
57-55-6	Propylene glycol
	Propylene glycol dicaprylate/dicaprate NF
	Propylene glycol monocaprylate (type I)
	Propylene glycol monolaurate (Type I)
	Solutol HS15
	Soybean lecithin (Epikuron 130)
165133-56-2	Sulfobutylether-beta-cyclodextrin
	Taurolithocholate
	Thiolated chitosan
Abbreviations
AUC: area under the concentration-time curve
AUCR: AUC ratio
BCRP: breast cancer resistance protein
BID: bis in die (twice daily)
BP: boiling point
CL: clearance
CMC: critical micelle concentration
CYP: cytochrome P450
DDI: drug-drug interaction
F: absolute bioavailability
fa: fraction absorbed
FDA: Food and Drug Administration
fe: fraction excreted unchanged into urine
FP: flash point
HBD/HBA: hydrogen bond donors / acceptors
HLB: hydrophobic/lipophobic balance
IV: intravenous
MATE: multidrug and toxin extrusion
MP: melting point
NDA: new drug application
OAT: organic anion transporter
OATP: organic anion transporting polypeptide
OCT: organic cation transporter
Peff: permeability
P-gp: P-glycoprotein
PMID: PubMed identification number
PO: per os (orally)
PSA: polar surface area
QD: quaque die (once daily)
TID: ter in die (three times a day)
Vss: steady-state volume of distribution
Note
Excipients in yellow shade: added since 08/17/2020
Excipients in grey: removed since 08/17/2020
Excipients in blue: missed from the beginning

[truncated: 2 more sheets: Clinical - As Inhibitor, Clinical - As Inducer]
